# Supplementary material for: On the reticular construction concept of covalent organic frameworks
Source: Beilstein J Nanotechnol. 2010 Nov 22;1:60–70. doi: 10.3762/bjnano.1.8 (PMC3045923; doi:10.3762/bjnano.1.8)
Supplement: File 2 — CIFs for selected structures. [file Beilstein_J_Nanotechnol-01-60-s002.zip]

Archive with 16 entries (16 files):
- COF-10_inc-z_1.cif
- COF-1M_AA_1.cif
- COF-1M_AB_1.cif
- COF-1M_inc-z_1.cif
- COF-1M_ser-z_1.cif
- COF-8M_AA_1.cif
- COF-8M_AB_1.cif
- COF-8M_inc-a_1.cif
- COF-8M_inc-z_1.cif
- COF-8M_ser-a_1.cif
- PPy-COF_AB_1.cif
- PPy-COF_inc-z_1.cif
- PPy-COF_ser-z_1.cif
- S2.pdf
- TPCOF-1M_inc-z_1.cif
- TPCOF_inc-z_1.cif
