# Supplementary material for: On the reticular construction concept of covalent organic frameworks
Source: Beilstein J Nanotechnol. 2010 Nov 22;1:60–70. doi: 10.3762/bjnano.1.8 (PMC3045923; doi:10.3762/bjnano.1.8)
Supplement: File 2 — CIFs for selected structures. [file Beilstein_J_Nanotechnol-01-60-s002.zip › COF-10_inc-z_1.cif]

# CIF-file generated for block_1   P 1               New: C2/m   

#==============================================================================
data_global
#==============================================================================

# 0. AUDIT DETAILS

_audit_creation_date                 'Jun 16 13:55:53 2010'
_audit_creation_method               'PLATON <TABLE ACC> option' 
_audit_update_record                
;
;

#===============================================================================

# 1. SUBMISSION DETAILS

_publ_contact_author_name           # Name of author for correspondence
;
;
_publ_contact_author_address        # address of author for correspondence
;
;

_publ_contact_author_email           ?
_publ_contact_author_fax             ?
_publ_contact_author_phone           ?

_publ_requested_journal              'Acta Crystallographica C' 
# Publication choise FI, CI or EI for Inorganic
#                    FM, CM or EM for Metal-organic
#                    FO, CO or EO for Organic
_publ_requested_category             ?
_publ_requested_coeditor_name        ?

_publ_contact_letter                # Include date of submission
;
Date of submission ?

Please consider this CIF submission for publication as a
Regular Structural Paper in Acta Crystallographica C. 
;

#===============================================================================

# 2. PROCESSING SUMMARY (JOURNAL OFFICE ONLY)

_journal_date_recd_electronic        ?

_journal_date_to_coeditor            ?
_journal_date_from_coeditor          ?
_journal_date_accepted               ?

_journal_date_printers_first         ?
_journal_date_printers_final         ?
_journal_date_proofs_out             ?
_journal_date_proofs_in              ?

_journal_coeditor_name               ?
_journal_coeditor_code               ?
_journal_coeditor_notes             
;
;

_journal_techeditor_code             ?
_journal_techeditor_notes           
;
;

_journal_coden_ASTM                  ?
_journal_name_full                   ?
_journal_year                        ?
_journal_volume                      ?
_journal_issue                       ?
_journal_page_first                  ?
_journal_page_last                   ?


_journal_suppl_publ_number           ?
_journal_suppl_publ_pages            ?


#===============================================================================

# 3. TITLE AND AUTHOR LIST

_publ_section_title                 
;
;
_publ_section_title_footnote        
;
;

# The loop structure below should contain the names and adresses of all
# authors, in the required order of publication. Repeat as necessary.


loop_
_publ_author_name                   
_publ_author_footnote               
_publ_author_address                
'?' # author name
;   # author related footnote
;
;   # Address of this author
;

#===============================================================================

# 4. TEXT

_publ_section_synopsis              
;
 ?
;
_publ_section_abstract              
;
 ?
;

# Insert blank lines between paragraphs

_publ_section_comment               
;
;
_publ_section_exptl_prep            
;
 ?
;
_publ_section_exptl_refinement      
;
 ?
;

# Insert blank lines between references

_publ_section_references            
;
 Allen, F.H. (2002).
   Acta Cryst. B58, 380-388.

 Altomare, A., Burla, M.C., Camalli, M., Cascarano, G.L., Giacovazzo, C.
   Guagliardi, A., Moliterni, A.G.G., Polidori, G. & Spagna, R.
   (1999) J. Appl. Cryst. 32, 115-119.

 Beurskens, P.T., Beurskens, G., de Gelder, R., Garc\'ia-Granda, S.,
 Gould, R.O., Israel, R. & Smits, J.M.M. (1999) The DIRDIF99 Program System,
   Technical Report of the Crystallography Laboratory,
   University of Nijmegen, The Netherlands.

 Boer, J.L. de & Duisenberg, A.J.M. (1984). Acta Cryst. A40, C-410.

 Boeyens, J.C.A. (1978). J.Cryst.Mol.Struct. 8, 317-320.

 Cremer, D. & Pople, J.A. (1975). J. Am. Chem. Soc. 97, 1354-1358.

 Duisenberg, A.J.M. (1992). J. Appl. Cryst. 25, 92-96.

 Duisenberg, A.J.M., Kroon-Batenburg, L.M.J. & Schreurs, A.M.M. (2003).
   J. Appl. Cryst. 36, 220-229.

 Enraf-Nonius (1989). CAD-4 Software. Version 5. Enraf-Nonius, Delft,
   The Netherlands.

 Flack, H.D. (1983). Acta Cryst. A39, 876-881.

 Hooft, R.W.W. (1998). Collect Software, Nonius B.V., Delft, The Netherlands.

 LePage, Y. (1987). J. Appl. Cryst. 20, 264-269.

 Mackay, A.L. (1984). Acta Cryst. A40, 165-166.

 Meulenaer, J. de & Tompa, H. (1965). Acta Cryst. 19, 1014-1018.

 North, A.C.T., Phillips, D.C. & Mathews, F.S. (1968).
  Acta Cryst. A24, 351-359.

 Otwinowski, Z. & Minor, W. (1997). Methods in Enzymology, Vol. 276,
   Macromolecular Crystallography, Part A, edited by C.W. Carter &
    R.M. Sweet, pp. 307-326. London: Academic Press.

 Sheldrick, G.M. (1986). SHELXS86. University of G\"ottingen, Germany.

 Sheldrick, G.M. (1993). SHELXL93. University of G\"ottingen, Germany.

 Sheldrick, G.M. (1997). SHELXS97. University of G\"ottingen, Germany.

 Sheldrick, G.M. (1997). SHELXL97. University of G\"ottingen, Germany.

 Sluis, P. van der & Spek, A.L. (1990). Acta Cryst. A46, 194-201.

 Spek, A.L. (1987). Acta Cryst. C43, 1233-1235.

 Spek, A.L. (1988). J. Appl. Cryst. 21, 578-579.

 Spek, A.L. (1994). Am. Crystallogr. Assoc.-Abstracts, 22, 66.

 Spek, A.L. (1997). HELENA, Program for Datareduction, Utrecht
   University, The Netherlands.

 Spek, A.L. (2003). J. Appl. Cryst. 36, 7-13.

 Wilson, A.J.C. (1992). Ed. International Tables for Crystallography,
   Volume C, Kluwer Academic Publishers, Dordrecht, The Netherlands.
;
_publ_section_acknowledgements      
;
;
_publ_section_figure_captions       
; View of the title compound with the atom numbering scheme.
Displacement ellipsoids for non-H atoms are drawn at the 50% probability level.
;

#===============================================================================

data_block_1                         

#===============================================================================

# 5. CHEMICAL DATA

_chemical_name_systematic           
;
;
_chemical_name_common                ?
_chemical_melting_point              ?
_chemical_formula_moiety            
'C72 H36 B6 O12'
# Ex: 'C12 H16 N2 O6, H2 O' and '(Cd 2+)3, (C6 N6 Cr 3-)2, 2(H2 O)' 
_chemical_formula_structural         ?
_chemical_formula_sum               
'C72 H36 B6 O12'
_chemical_formula_iupac              ?
_chemical_formula_weight               1157.87
_chemical_compound_source           'see text'

loop_
_atom_type_symbol                   
_atom_type_description              
_atom_type_scat_dispersion_real     
_atom_type_scat_dispersion_imag     
_atom_type_scat_source              
 O   O    0.0106    0.0060
 'International Tables Vol C Tables 4.2.6.8 and 6.1.1.4'
 B   B    0.0013    0.0007
 'International Tables Vol C Tables 4.2.6.8 and 6.1.1.4'
 H   H    0.0000    0.0000
 'International Tables Vol C Tables 4.2.6.8 and 6.1.1.4'
 C   C    0.0033    0.0016
 'International Tables Vol C Tables 4.2.6.8 and 6.1.1.4'

#===============================================================================

# 6. CRYSTAL DATA

_symmetry_cell_setting                 Monoclinic
_symmetry_space_group_name_Hall      '-C 2y'
_symmetry_space_group_name_H-M       'C 2/m'
_symmetry_Int_Tables_number                 12

loop_
_symmetry_equiv_pos_site_id         
_symmetry_equiv_pos_as_xyz          
   1 x,y,z                         
   2 -x,y,-z                       
   3 -x,-y,-z                      
   4 x,-y,z                        
   5 1/2+x,1/2+y,z                 
   6 1/2-x,1/2+y,-z                
   7 1/2-x,1/2-y,-z                
   8 1/2+x,1/2-y,z                 

_cell_length_a                            60.31140
_cell_length_b                            37.58300
_cell_length_c                             3.67110
_cell_angle_alpha                               90
_cell_angle_beta                           92.4770
_cell_angle_gamma                               90
_cell_volume                              8313.446
_cell_formula_units_Z                    2
_cell_measurement_temperature        ?
_cell_measurement_reflns_used        ?
_cell_measurement_theta_min          ?
_cell_measurement_theta_max          ?
_cell_special_details               
;
;

_exptl_crystal_description          ' ?'
_exptl_crystal_colour               ' ?'

_exptl_crystal_size_max              ?
_exptl_crystal_size_mid              ?
_exptl_crystal_size_min              ?
_exptl_crystal_size_rad              ?
_exptl_crystal_density_meas          ?
_exptl_crystal_density_diffrn            0.463
_exptl_crystal_density_method       'Not Measured'
_exptl_crystal_F_000                      1188
_exptl_absorpt_coefficient_mu            0.031
_exptl_crystal_density_meas_temp     ?

# Permitted for _exptl_absorpt_correction_type :
# analytical     'analytical from crystal shape'
#                Example: de Meulenaer&Tompa: ABST
# cylinder       'cylindrical'
# gaussian       'Gaussian from crystal shape'
#                Example: PLATON/ABSG
# integration    'integration from crystal shape'
# multi-scan     'symmetry-related measurements'
#                Example: SADABS, MULABS
# none           'no absorption corr. applied'
# numerical      'numerical from crystal shape'
# psi-scan       'psi-scan corrections'
#                Example: PLATON/ABSP
# refdelf        'refined from delta-F'
#                Example: SHELXA, 
# sphere         'spherical'
#                Example: PLATON/ABSS
_exptl_absorpt_correction_type      ' ?'
# Example: '(North et al., 1968)'
_exptl_absorpt_process_details       ?
_exptl_absorpt_correction_T_min      ?
_exptl_absorpt_correction_T_max      ?

#===============================================================================

# 7. EXPERIMENTAL DATA

_exptl_special_details              
;
;
_diffrn_ambient_temperature          ?
_diffrn_radiation_wavelength           0.71073
_diffrn_radiation_probe              'x-ray'
_diffrn_radiation_type               'MoK\a'
_diffrn_radiation_source             ?
_diffrn_radiation_monochromator      ?

_diffrn_measurement_device_type      ?
_diffrn_measurement_method           ?
_diffrn_detector_area_resol_mean     ?

# number of measured reflections (redundant set)
_diffrn_reflns_number                ?
_diffrn_reflns_av_R_equivalents      ?
_diffrn_reflns_av_sigmaI/netI        ?
_diffrn_reflns_limit_h_min           ?
_diffrn_reflns_limit_h_max           ?
_diffrn_reflns_limit_k_min           ?
_diffrn_reflns_limit_k_max           ?
_diffrn_reflns_limit_l_min           ?
_diffrn_reflns_limit_l_max           ?
_diffrn_reflns_theta_min             ?
_diffrn_reflns_theta_max             ?
_diffrn_reflns_theta_full            ?
_diffrn_measured_fraction_theta_max  ?
_diffrn_measured_fraction_theta_full ?
_diffrn_reflns_reduction_process    
;
;

# number of unique reflections
_reflns_number_total                 ?
# number of observed reflections (> n sig(I))
_reflns_number_gt                    ?
_reflns_threshold_expression          ?

_computing_data_collection           ?
_computing_cell_refinement           ?
_computing_data_reduction            ?
_computing_structure_solution        ?
_computing_structure_refinement      ?
_computing_molecular_graphics        ?
_computing_publication_material      'PLATON (Spek, 2003)' 

#===============================================================================

# 8. REFINEMENT DATA

_refine_special_details              ?
_refine_ls_structure_factor_coef      ?
_refine_ls_matrix_type                ?
_refine_ls_weighting_scheme          ' ?'
_refine_ls_weighting_details        
 ?                                                                                                                      
_atom_sites_solution_primary        ' ?'
_atom_sites_solution_secondary      ' ?'
_atom_sites_solution_hydrogens      ' ?'


# Permitted for _refine_ls_hydrogen_treatment :
# refall  - refined all H parameters
# refxyz  - refined H coordinates only
# refU    - refined H U only
# noref   - no refinement of H parameters
# constr  - H parameters constrained
# mixed   - some constrained, some independent
# undef   - H-atom parameters not defined
_refine_ls_hydrogen_treatment       ' ?'

_refine_ls_extinction_method         ' ?'
_refine_ls_extinction_coef            ?                   
_refine_ls_extinction_expression    
 ?                                                                                                                      
_refine_ls_abs_structure_details     ?
_refine_ls_abs_structure_Flack      .
_refine_ls_number_reflns             ?
_refine_ls_number_parameters         ?
_refine_ls_number_restraints                 0
_refine_ls_number_constraints        ?
_refine_ls_R_factor_all              ?
_refine_ls_R_factor_gt               ?
_refine_ls_wR_factor_ref             ?
_refine_ls_wR_factor_gt              ?
_refine_ls_goodness_of_fit_ref       ?
_refine_ls_restrained_S_all          ?
_refine_ls_shift/su_max              ?
_refine_ls_shift/su_mean             ?
_refine_diff_density_max             ?
_refine_diff_density_min             ?
_refine_diff_density_rms             ?

#===============================================================================

# 9. ATOMIC COORDINATES AND DISPLACEMENT PARAMETERS

loop_
_atom_site_label                    
_atom_site_type_symbol              
_atom_site_thermal_displace_type    
_atom_site_fract_x                  
_atom_site_fract_y                  
_atom_site_fract_z                  
_atom_site_occupancy                
_atom_site_U_iso_or_equiv           
_atom_site_calc_flag                
_atom_site_refinement_flags         
O O Uiso 0.18954 0.13092 -0.13730 1.000 0.0500 . .                              
O1 O Uiso 0.08974 0.03116 0.46146 1.000 0.0500 . .                              
O1# O Uiso 0.22065 0.09986 -0.32398 1.000 0.0500 . .                            
C C Uiso 0.22245 0.16753 -0.33485 1.000 0.0500 . .                              
C1 C Uiso 0.22278 0.23241 -0.33676 1.000 0.0500 . .                             
C1# C Uiso 0.21214 0.20045 -0.27290 1.000 0.0500 . .                            
C2 C Uiso 0.24430 0.23307 -0.46595 1.000 0.0500 . .                             
C3 C Uiso 0.16679 0.03827 -0.00084 1.000 0.0500 . .                             
C4 C Uiso 0.18534 0.09322 -0.11214 1.000 0.0500 . .                             
C5 C Uiso 0.16670 0.07589 -0.00028 1.000 0.0500 . .                             
C7 C Uiso 0.24403 0.16852 -0.46426 1.000 0.0500 . .                             
C8 C Uiso 0.25476 0.20039 -0.52861 1.000 0.0500 . .                             
C10 C Uiso 0.18570 0.01941 -0.11427 1.000 0.0500 . .                            
C11 C Uiso 0.20390 0.07471 -0.22347 1.000 0.0500 . .                            
C12 C Uiso 0.20456 0.03806 -0.22745 1.000 0.0500 . .                            
C13 C Uiso 0.05498 0.00000 0.67015 1.000 0.0500 . .                             
C14 C Uiso 0.04367 -0.03201 0.73791 1.000 0.0500 . .                            
C15 C Uiso 0.02237 -0.03206 0.86571 1.000 0.0500 . .                            
C16 C Uiso 0.01130 0.00000 0.93220 1.000 0.0500 . .                             
C17 C Uiso 0.14741 0.01892 0.11549 1.000 0.0500 . .                             
C18 C Uiso 0.11068 0.01854 0.33584 1.000 0.0500 . .                             
C19 C Uiso 0.12866 0.03787 0.22799 1.000 0.0500 . .                             
B B Uiso 0.21095 0.13303 -0.26585 1.000 0.0500 . .                              
B1 B Uiso 0.07797 0.00000 0.53215 1.000 0.0500 . .                              
H H Uiso 0.15189 0.09019 0.08856 1.000 0.0600 . .                               
H1 H Uiso 0.21426 0.25785 -0.28565 1.000 0.0600 . .                             
H1# H Uiso 0.19523 0.20086 -0.17143 1.000 0.0600 . .                            
H2 H Uiso 0.21910 0.02294 -0.31467 1.000 0.0600 . .                             
H3 H Uiso 0.25264 0.14325 -0.51590 1.000 0.0600 . .                             
H4 H Uiso 0.27171 0.20035 -0.63035 1.000 0.0600 . .                             
H5 H Uiso 0.12888 0.06727 0.22664 1.000 0.0600 . .                              
H6 H Uiso 0.05194 -0.05763 0.68826 1.000 0.0600 . .                             
H7 H Uiso 0.01388 -0.05747 0.91664 1.000 0.0600 . .                             

#===============================================================================

# 10. MOLECULAR GEOMETRY

_geom_special_details               
;
 Bond distances, angles etc. have been calculated using the
 rounded fractional coordinates. All su's are estimated
 from the variances of the (full) variance-covariance matrix.
 The cell esds are taken into account in the estimation of
 distances, angles and torsion angles
;

loop_
_geom_bond_atom_site_label_1        
_geom_bond_atom_site_label_2        
_geom_bond_distance                 
_geom_bond_site_symmetry_1          
_geom_bond_site_symmetry_2          
_geom_bond_publ_flag                
 O       C4           1.4430                     .       .                   yes
 O       B            1.3961                     .       .                   yes
 O1      C18          1.4432                     .       .                   yes
 O1      B1           1.3995                     .       .                   yes
 O1#     C11          1.4430                     .       .                   yes
 O1#     B            1.3974                     .       .                   yes
 C       C1#          1.4076                     .       .                   no 
 C       C7           1.4052                     .       .                   no 
 C       B            1.4972                     .       .                   yes
 C1      C1#          1.3866                     .       .                   no 
 C1      C2           1.4012                     .       .                   no 
 C2      C8           1.4043                     .       .                   no 
 C3      C5           1.4139                     .       .                   no 
 C3      C10          1.4204                     .       .                   no 
 C3      C17          1.4562                     .       .                   no 
 C4      C5           1.3772                     .       .                   no 
 C4      C11          1.3941                     .       .                   no 
 C7      C8           1.3865                     .       .                   no 
 C10     C12          1.4137                     .       .                   no 
 C10     C10          1.4590                     .     4_555                 no 
 C11     C12          1.3781                     .       .                   no 
 C13     C14          1.4104                     .       .                   no 
 C13     B1           1.4966                     .       .                   yes
 C13     C14          1.4104                     .     4_555                 no 
 C14     C15          1.3865                     .       .                   no 
 C15     C16          1.4040                     .       .                   no 
 C16     C16          1.4712                     .     2_557                 no 
 C17     C19          1.4131                     .       .                   no 
 C17     C17          1.4221                     .     4_555                 no 
 C18     C19          1.3775                     .       .                   no 
 C18     C18          1.3936                     .     4_555                 no 
 C1      H1           1.1100                     .       .                   no 
 C1#     H1#          1.1000                     .       .                   no 
 C5      H            1.1000                     .       .                   no 
 C7      H3           1.1000                     .       .                   no 
 C8      H4           1.1000                     .       .                   no 
 C12     H2           1.1000                     .       .                   no 
 C14     H6           1.1000                     .       .                   no 
 C15     H7           1.1000                     .       .                   no 
 C19     H5           1.1100                     .       .                   no 

loop_
_geom_angle_atom_site_label_1       
_geom_angle_atom_site_label_2       
_geom_angle_atom_site_label_3       
_geom_angle                         
_geom_angle_site_symmetry_1         
_geom_angle_site_symmetry_2         
_geom_angle_site_symmetry_3         
_geom_angle_publ_flag               
 C4      O       B            104.18             .       .       .           yes
 C18     O1      B1           104.01             .       .       .           yes
 C11     O1#     B            104.06             .       .       .           yes
 C1#     C       C7           116.96             .       .       .           no 
 C1#     C       B            121.52             .       .       .           yes
 C7      C       B            121.52             .       .       .           yes
 C1#     C1      C2           120.98             .       .       .           no 
 C       C1#     C1           121.55             .       .       .           no 
 C1      C2      C8           117.98             .       .       .           no 
 C5      C3      C10          120.17             .       .       .           no 
 C5      C3      C17          119.72             .       .       .           no 
 C10     C3      C17          120.10             .       .       .           no 
 O       C4      C5           129.14             .       .       .           yes
 O       C4      C11          109.01             .       .       .           yes
 C5      C4      C11          121.84             .       .       .           no 
 C3      C5      C4           117.99             .       .       .           no 
 C       C7      C8           121.76             .       .       .           no 
 C2      C8      C7           120.75             .       .       .           no 
 C3      C10     C12          120.34             .       .       .           no 
 C3      C10     C10          119.94             .       .     4_555         no 
 C10     C10     C12          119.72           4_555     .       .           no 
 O1#     C11     C4           109.14             .       .       .           yes
 O1#     C11     C12          129.13             .       .       .           yes
 C4      C11     C12          121.72             .       .       .           no 
 C10     C12     C11          117.93             .       .       .           no 
 C14     C13     B1           121.46             .       .       .           yes
 C14     C13     C14          117.08             .       .     4_555         no 
 C14     C13     B1           121.46           4_555     .       .           yes
 C13     C14     C15          121.54             .       .       .           no 
 C14     C15     C16          120.81             .       .       .           no 
 C15     C16     C16          120.89             .       .     2_557         no 
 C15     C16     C15          118.23             .       .     4_555         no 
 C15     C16     C16          120.89           4_555     .     2_557         no 
 C3      C17     C19          119.78             .       .       .           no 
 C3      C17     C17          119.96             .       .     4_555         no 
 C17     C17     C19          120.26           4_555     .       .           no 
 O1      C18     C19          128.99             .       .       .           yes
 O1      C18     C18          109.19             .       .     4_555         yes
 C18     C18     C19          121.83           4_555     .       .           no 
 C17     C19     C18          117.91             .       .       .           no 
 C2      C1      H1           119.00             .       .       .           no 
 C1#     C1      H1           120.00             .       .       .           no 
 C       C1#     H1#          119.00             .       .       .           no 
 C1      C1#     H1#          119.00             .       .       .           no 
 C4      C5      H            123.00             .       .       .           no 
 C3      C5      H            119.00             .       .       .           no 
 C       C7      H3           119.00             .       .       .           no 
 C8      C7      H3           119.00             .       .       .           no 
 C2      C8      H4           119.00             .       .       .           no 
 C7      C8      H4           120.00             .       .       .           no 
 C11     C12     H2           123.00             .       .       .           no 
 C10     C12     H2           119.00             .       .       .           no 
 C13     C14     H6           119.00             .       .       .           no 
 C15     C14     H6           119.00             .       .       .           no 
 C14     C15     H7           120.00             .       .       .           no 
 C16     C15     H7           119.00             .       .       .           no 
 C18     C19     H5           123.00             .       .       .           no 
 C17     C19     H5           120.00             .       .       .           no 
 O1#     B       C            123.14             .       .       .           yes
 O       B       O1#          113.60             .       .       .           yes
 O       B       C            123.26             .       .       .           yes
 O1      B1      C13          123.20             .       .       .           yes
 O1      B1      O1           113.60             .       .     4_555         yes
 O1      B1      C13          123.20           4_555     .       .           yes

loop_
_geom_torsion_atom_site_label_1     
_geom_torsion_atom_site_label_2     
_geom_torsion_atom_site_label_3     
_geom_torsion_atom_site_label_4     
_geom_torsion                       
_geom_torsion_site_symmetry_1       
_geom_torsion_site_symmetry_2       
_geom_torsion_site_symmetry_3       
_geom_torsion_site_symmetry_4       
_geom_torsion_publ_flag             
 C4      O       B       C            180.00     .       .       .       .   no 
 C4      O       B       O1#           -0.03     .       .       .       .   no 
 B       O       C4      C5          -180.00     .       .       .       .   no 
 B       O       C4      C11            0.02     .       .       .       .   no 
 B1      O1      C18     C18            0.00     .       .       .     4_555 no 
 B1      O1      C18     C19         -179.97     .       .       .       .   no 
 C18     O1      B1      C13          179.98     .       .       .       .   no 
 C18     O1      B1      O1            -0.02     .       .       .     4_555 no 
 B       O1#     C11     C4            -0.02     .       .       .       .   no 
 C11     O1#     B       C            180.00     .       .       .       .   no 
 C11     O1#     B       O              0.02     .       .       .       .   no 
 B       O1#     C11     C12          180.00     .       .       .       .   no 
 C1#     C       C7      C8            -0.02     .       .       .       .   no 
 C7      C       C1#     C1             0.02     .       .       .       .   no 
 B       C       C1#     C1          -180.00     .       .       .       .   no 
 C7      C       B       O1#            0.00     .       .       .       .   no 
 B       C       C7      C8          -180.00     .       .       .       .   no 
 C1#     C       B       O             -0.00     .       .       .       .   no 
 C1#     C       B       O1#         -179.97     .       .       .       .   no 
 C7      C       B       O            179.98     .       .       .       .   no 
 C1#     C1      C2      C8            -0.03     .       .       .       .   no 
 C2      C1      C1#     C             -0.00     .       .       .       .   no 
 C1      C2      C8      C7             0.03     .       .       .       .   no 
 C5      C3      C10     C12           -0.00     .       .       .       .   no 
 C10     C3      C5      C4             0.00     .       .       .       .   no 
 C17     C3      C5      C4           180.00     .       .       .       .   no 
 C5      C3      C17     C17         -180.00     .       .       .     4_555 no 
 C5      C3      C10     C10          180.00     .       .       .     4_555 no 
 C5      C3      C17     C19            0.00     .       .       .       .   no 
 C17     C3      C10     C12         -180.00     .       .       .       .   no 
 C10     C3      C17     C19          180.00     .       .       .       .   no 
 C10     C3      C17     C17           -0.00     .       .       .     4_555 no 
 C17     C3      C10     C10            0.00     .       .       .     4_555 no 
 O       C4      C11     C12          180.00     .       .       .       .   no 
 C5      C4      C11     O1#         -179.98     .       .       .       .   no 
 O       C4      C11     O1#           -0.00     .       .       .       .   no 
 O       C4      C5      C3          -179.98     .       .       .       .   no 
 C11     C4      C5      C3            -0.02     .       .       .       .   no 
 C5      C4      C11     C12            0.00     .       .       .       .   no 
 C       C7      C8      C2            -0.02     .       .       .       .   no 
 C3      C10     C12     C11            0.00     .       .       .       .   no 
 C3      C10     C10     C3             0.00     .       .     4_555   4_555 no 
 C3      C10     C10     C12          180.00     .       .     4_555   4_555 no 
 C12     C10     C10     C3          -180.00     .       .     4_555   4_555 no 
 C12     C10     C10     C12            0.00     .       .     4_555   4_555 no 
 C10     C10     C12     C11         -180.00   4_555     .       .       .   no 
 O1#     C11     C12     C10          180.00     .       .       .       .   no 
 C4      C11     C12     C10           -0.00     .       .       .       .   no 
 C14     C13     B1      O1           179.97     .       .       .       .   no 
 B1      C13     C14     C15         -180.00     .       .       .       .   no 
 C14     C13     B1      O1            -0.03     .       .       .     4_555 no 
 C14     C13     C14     C15           -0.04   4_555     .       .       .   no 
 C14     C13     B1      O1             0.03   4_555     .       .       .   no 
 C13     C14     C15     C16            0.00     .       .       .       .   no 
 C14     C15     C16     C15            0.03     .       .       .     4_555 no 
 C14     C15     C16     C16         -179.98     .       .       .     2_557 no 
 C19     C17     C17     C19            0.02     .       .     4_555   4_555 no 
 C17     C17     C19     C18           -0.02   4_555     .       .       .   no 
 C3      C17     C17     C3             0.00     .       .     4_555   4_555 no 
 C3      C17     C19     C18          180.00     .       .       .       .   no 
 C19     C17     C17     C3           179.98     .       .     4_555   4_555 no 
 C3      C17     C17     C19         -179.98     .       .     4_555   4_555 no 
 C19     C18     C18     C19            0.00     .       .     4_555   4_555 no 
 O1      C18     C19     C17         -179.98     .       .       .       .   no 
 C18     C18     C19     C17            0.00   4_555     .       .       .   no 
 O1      C18     C18     O1             0.02     .       .     4_555   4_555 no 
 O1      C18     C18     C19         -180.00     .       .     4_555   4_555 no 
 C19     C18     C18     O1           180.00     .       .     4_555   4_555 no 

loop_
_geom_contact_atom_site_label_1     
_geom_contact_atom_site_label_2     
_geom_contact_distance              
_geom_contact_site_symmetry_1       
_geom_contact_site_symmetry_2       
_geom_contact_publ_flag             
 O       O1#          2.3375                     .       .                   no 
 O1      O1           2.3422                     .     4_555                 no 
 O1#     O            2.3375                     .       .                   no 
 O       H1#          2.6500                     .       .                   no 
 O1      H6           2.6500                     .     4_555                 no 
 O1#     H3           2.6400                     .       .                   no 
 C       C7           3.3986                     .     1_556                 no 
 C1      C2           3.3980                     .     1_556                 no 
 C1      C2           2.5048                     .     7_554                 no 
 C1      C8           2.9182                     .     7_554                 no 
 C2      C8           2.5015                     .     7_554                 no 
 C2      C1           3.3980                     .     1_554                 no 
 C2      C1           2.5048                     .     7_554                 no 
 C3      C12          3.5625                     .     1_556                 no 
 C3      C17          3.4772                     .     1_554                 no 
 C3      C10          3.4749                     .     1_556                 no 
 C3      C19          3.5694                     .     1_554                 no 
 C4      C11          3.4734                     .     1_556                 no 
 C4      C5           3.4644                     .     1_554                 no 
 C5      C4           3.4644                     .     1_556                 no 
 C5      C11          3.5518                     .     1_556                 no 
 C7      C            3.3986                     .     1_554                 no 
 C8      C2           2.5015                     .     7_554                 no 
 C8      C1           2.9182                     .     7_554                 no 
 C10     C12          3.4733                     .     1_556                 no 
 C10     C3           3.4749                     .     1_554                 no 
 C10     C17          3.5727                     .     1_554                 no 
 C11     C4           3.4734                     .     1_554                 no 
 C11     C5           3.5518                     .     1_554                 no 
 C12     C10          3.4733                     .     1_554                 no 
 C12     C3           3.5625                     .     1_554                 no 
 C13     B1           3.3996                     .     1_556                 no 
 C13     B1           3.3996                     .     4_556                 no 
 C14     C15          3.3981                     .     1_554                 no 
 C15     C14          3.3981                     .     1_556                 no 
 C16     C16          3.3991                     .     3_556                 no 
 C16     C16          3.3991                     .     2_556                 no 
 C17     C18          3.5428                     .     1_554                 no 
 C17     C10          3.5727                     .     1_556                 no 
 C17     C19          3.4760                     .     1_554                 no 
 C17     C3           3.4772                     .     1_556                 no 
 C18     C19          3.4819                     .     1_556                 no 
 C18     C17          3.5428                     .     1_556                 no 
 C19     C17          3.4760                     .     1_556                 no 
 C19     C18          3.4819                     .     1_554                 no 
 C19     C3           3.5694                     .     1_556                 no 
 C1      H4           2.5500                     .     7_554                 no 
 C2      H4           2.7100                     .     7_554                 no 
 C2      H1           2.7200                     .     7_554                 no 
 C5      H5           2.4800                     .       .                   no 
 C8      H1           2.5600                     .     7_554                 no 
 C12     H2           2.4800                     .     4_555                 no 
 C15     H7           2.5500                     .     2_557                 no 
 C19     H            2.4800                     .       .                   no 
 B1      C13          3.3996                     .     1_554                 no 
 B1      C13          3.3996                     .     4_554                 no 
 H       C19          2.4800                     .       .                   no 
 H       H5           1.7300                     .       .                   no 
 H1      C2           2.7200                     .     7_554                 no 
 H1      C8           2.5600                     .     7_554                 no 
 H1      H4           1.8200                     .     7_554                 no 
 H1#     O            2.6500                     .       .                   no 
 H2      C12          2.4800                     .     4_555                 no 
 H2      H2           1.7200                     .     4_555                 no 
 H3      O1#          2.6400                     .       .                   no 
 H4      C1           2.5500                     .     7_554                 no 
 H4      C2           2.7100                     .     7_554                 no 
 H4      H1           1.8200                     .     7_554                 no 
 H5      C5           2.4800                     .       .                   no 
 H5      H            1.7300                     .       .                   no 
 H6      O1           2.6500                     .     4_555                 no 
 H7      C15          2.5500                     .     2_557                 no 
 H7      H7           1.8100                     .     2_557                 no 

# Loop Mechanism for Extra Tables(s)

#loop_
#_publ_manuscript_incl_extra_item
#'_geom_extra_tableA_col_1'
#'_geom_extra_tableA_col_2'
#'_geom_extra_tableA_col_3'
#'_geom_extra_table_head_A'
#'_geom_table_footnote_A'
#'_geom_extra_tableB_col_1'
#'_geom_extra_tableB_col_2'
#'_geom_extra_tableB_col_3'
#'_geom_extra_table_head_B'
#'_geom_table_footnote_B'


#
#loop_
#_geom_extra_tableA_col_1
#_geom_extra_tableA_col_2
#_geom_extra_tableA_col_3
# ? ? ?


#
#loop_
#_geom_extra_tableB_col_1
#_geom_extra_tableB_col_2
#_geom_extra_tableB_col_3
# ? ? ?


#
#_geom_table_footnote_A
#;
# ?
#;


#
#_geom_table_footnote_B
#;
# ?
#;


#
#_geom_table_footnote_A
#;
# ?
#;


#
#_geom_table_footnote_B
#;
# ?
#;


#===END
