# Supplementary material for: On the reticular construction concept of covalent organic frameworks
Source: Beilstein J Nanotechnol. 2010 Nov 22;1:60–70. doi: 10.3762/bjnano.1.8 (PMC3045923; doi:10.3762/bjnano.1.8)
Supplement: File 2 — CIFs for selected structures. [file Beilstein_J_Nanotechnol-01-60-s002.zip › COF-1M_inc-z_1.cif]

# CIF-file generated for block_1   P 1               New: C2/m   

#==============================================================================
data_global
#==============================================================================

# 0. AUDIT DETAILS

_audit_creation_date                 'Jun 17 15:08:26 2010'
_audit_creation_method               'PLATON <TABLE ACC> option' 
_audit_update_record                
;
;

#===============================================================================

# 1. SUBMISSION DETAILS

_publ_contact_author_name           # Name of author for correspondence
;
;
_publ_contact_author_address        # address of author for correspondence
;
;

_publ_contact_author_email           ?
_publ_contact_author_fax             ?
_publ_contact_author_phone           ?

_publ_requested_journal              'Acta Crystallographica C' 
# Publication choise FI, CI or EI for Inorganic
#                    FM, CM or EM for Metal-organic
#                    FO, CO or EO for Organic
_publ_requested_category             ?
_publ_requested_coeditor_name        ?

_publ_contact_letter                # Include date of submission
;
Date of submission ?

Please consider this CIF submission for publication as a
Regular Structural Paper in Acta Crystallographica C. 
;

#===============================================================================

# 2. PROCESSING SUMMARY (JOURNAL OFFICE ONLY)

_journal_date_recd_electronic        ?

_journal_date_to_coeditor            ?
_journal_date_from_coeditor          ?
_journal_date_accepted               ?

_journal_date_printers_first         ?
_journal_date_printers_final         ?
_journal_date_proofs_out             ?
_journal_date_proofs_in              ?

_journal_coeditor_name               ?
_journal_coeditor_code               ?
_journal_coeditor_notes             
;
;

_journal_techeditor_code             ?
_journal_techeditor_notes           
;
;

_journal_coden_ASTM                  ?
_journal_name_full                   ?
_journal_year                        ?
_journal_volume                      ?
_journal_issue                       ?
_journal_page_first                  ?
_journal_page_last                   ?


_journal_suppl_publ_number           ?
_journal_suppl_publ_pages            ?


#===============================================================================

# 3. TITLE AND AUTHOR LIST

_publ_section_title                 
;
;
_publ_section_title_footnote        
;
;

# The loop structure below should contain the names and adresses of all
# authors, in the required order of publication. Repeat as necessary.


loop_
_publ_author_name                   
_publ_author_footnote               
_publ_author_address                
'?' # author name
;   # author related footnote
;
;   # Address of this author
;

#===============================================================================

# 4. TEXT

_publ_section_synopsis              
;
 ?
;
_publ_section_abstract              
;
 ?
;

# Insert blank lines between paragraphs

_publ_section_comment               
;
;
_publ_section_exptl_prep            
;
 ?
;
_publ_section_exptl_refinement      
;
 ?
;

# Insert blank lines between references

_publ_section_references            
;
 Allen, F.H. (2002).
   Acta Cryst. B58, 380-388.

 Altomare, A., Burla, M.C., Camalli, M., Cascarano, G.L., Giacovazzo, C.
   Guagliardi, A., Moliterni, A.G.G., Polidori, G. & Spagna, R.
   (1999) J. Appl. Cryst. 32, 115-119.

 Beurskens, P.T., Beurskens, G., de Gelder, R., Garc\'ia-Granda, S.,
 Gould, R.O., Israel, R. & Smits, J.M.M. (1999) The DIRDIF99 Program System,
   Technical Report of the Crystallography Laboratory,
   University of Nijmegen, The Netherlands.

 Boer, J.L. de & Duisenberg, A.J.M. (1984). Acta Cryst. A40, C-410.

 Boeyens, J.C.A. (1978). J.Cryst.Mol.Struct. 8, 317-320.

 Cremer, D. & Pople, J.A. (1975). J. Am. Chem. Soc. 97, 1354-1358.

 Duisenberg, A.J.M. (1992). J. Appl. Cryst. 25, 92-96.

 Duisenberg, A.J.M., Kroon-Batenburg, L.M.J. & Schreurs, A.M.M. (2003).
   J. Appl. Cryst. 36, 220-229.

 Enraf-Nonius (1989). CAD-4 Software. Version 5. Enraf-Nonius, Delft,
   The Netherlands.

 Flack, H.D. (1983). Acta Cryst. A39, 876-881.

 Hooft, R.W.W. (1998). Collect Software, Nonius B.V., Delft, The Netherlands.

 LePage, Y. (1987). J. Appl. Cryst. 20, 264-269.

 Mackay, A.L. (1984). Acta Cryst. A40, 165-166.

 Meulenaer, J. de & Tompa, H. (1965). Acta Cryst. 19, 1014-1018.

 North, A.C.T., Phillips, D.C. & Mathews, F.S. (1968).
  Acta Cryst. A24, 351-359.

 Otwinowski, Z. & Minor, W. (1997). Methods in Enzymology, Vol. 276,
   Macromolecular Crystallography, Part A, edited by C.W. Carter &
    R.M. Sweet, pp. 307-326. London: Academic Press.

 Sheldrick, G.M. (1986). SHELXS86. University of G\"ottingen, Germany.

 Sheldrick, G.M. (1993). SHELXL93. University of G\"ottingen, Germany.

 Sheldrick, G.M. (1997). SHELXS97. University of G\"ottingen, Germany.

 Sheldrick, G.M. (1997). SHELXL97. University of G\"ottingen, Germany.

 Sluis, P. van der & Spek, A.L. (1990). Acta Cryst. A46, 194-201.

 Spek, A.L. (1987). Acta Cryst. C43, 1233-1235.

 Spek, A.L. (1988). J. Appl. Cryst. 21, 578-579.

 Spek, A.L. (1994). Am. Crystallogr. Assoc.-Abstracts, 22, 66.

 Spek, A.L. (1997). HELENA, Program for Datareduction, Utrecht
   University, The Netherlands.

 Spek, A.L. (2003). J. Appl. Cryst. 36, 7-13.

 Wilson, A.J.C. (1992). Ed. International Tables for Crystallography,
   Volume C, Kluwer Academic Publishers, Dordrecht, The Netherlands.
;
_publ_section_acknowledgements      
;
;
_publ_section_figure_captions       
; View of the title compound with the atom numbering scheme.
Displacement ellipsoids for non-H atoms are drawn at the 50% probability level.
;

#===============================================================================

data_block_1                         

#===============================================================================

# 5. CHEMICAL DATA

_chemical_name_systematic           
;
;
_chemical_name_common                ?
_chemical_melting_point              ?
_chemical_formula_moiety            
'C12 H8 B3 O3, C6 H4'
# Ex: 'C12 H16 N2 O6, H2 O' and '(Cd 2+)3, (C6 N6 Cr 3-)2, 2(H2 O)' 
_chemical_formula_structural         ?
_chemical_formula_sum               
' B3 O3, C6 H4'
_chemical_formula_iupac              ?
_chemical_formula_weight                308.71
_chemical_compound_source           'see text'

loop_
_atom_type_symbol                   
_atom_type_description              
_atom_type_scat_dispersion_real     
_atom_type_scat_dispersion_imag     
_atom_type_scat_source              
 O   O    0.0106    0.0060
 'International Tables Vol C Tables 4.2.6.8 and 6.1.1.4'
 B   B    0.0013    0.0007
 'International Tables Vol C Tables 4.2.6.8 and 6.1.1.4'
 H   H    0.0000    0.0000
 'International Tables Vol C Tables 4.2.6.8 and 6.1.1.4'
 C   C    0.0033    0.0016
 'International Tables Vol C Tables 4.2.6.8 and 6.1.1.4'

#===============================================================================

# 6. CRYSTAL DATA

_symmetry_cell_setting                 Monoclinic
_symmetry_space_group_name_Hall      '-C 2y'
_symmetry_space_group_name_H-M       'C 2/m'
_symmetry_Int_Tables_number                 12

loop_
_symmetry_equiv_pos_site_id         
_symmetry_equiv_pos_as_xyz          
   1 x,y,z                         
   2 -x,y,-z                       
   3 -x,-y,-z                      
   4 x,-y,z                        
   5 1/2+x,1/2+y,z                 
   6 1/2-x,1/2+y,-z                
   7 1/2-x,1/2-y,-z                
   8 1/2+x,1/2-y,z                 

_cell_length_a                            35.97170
_cell_length_b                            22.41020
_cell_length_c                             3.68680
_cell_angle_alpha                               90
_cell_angle_beta                           90.2590
_cell_angle_gamma                               90
_cell_volume                              2972.021
_cell_formula_units_Z                    4
_cell_measurement_temperature        ?
_cell_measurement_reflns_used        ?
_cell_measurement_theta_min          ?
_cell_measurement_theta_max          ?
_cell_special_details               
;
;

_exptl_crystal_description          ' ?'
_exptl_crystal_colour               ' ?'

_exptl_crystal_size_max              ?
_exptl_crystal_size_mid              ?
_exptl_crystal_size_min              ?
_exptl_crystal_size_rad              ?
_exptl_crystal_density_meas          ?
_exptl_crystal_density_diffrn            0.690
_exptl_crystal_density_method       'Not Measured'
_exptl_crystal_F_000                       636
_exptl_absorpt_coefficient_mu            0.045
_exptl_crystal_density_meas_temp     ?

# Permitted for _exptl_absorpt_correction_type :
# analytical     'analytical from crystal shape'
#                Example: de Meulenaer&Tompa: ABST
# cylinder       'cylindrical'
# gaussian       'Gaussian from crystal shape'
#                Example: PLATON/ABSG
# integration    'integration from crystal shape'
# multi-scan     'symmetry-related measurements'
#                Example: SADABS, MULABS
# none           'no absorption corr. applied'
# numerical      'numerical from crystal shape'
# psi-scan       'psi-scan corrections'
#                Example: PLATON/ABSP
# refdelf        'refined from delta-F'
#                Example: SHELXA, 
# sphere         'spherical'
#                Example: PLATON/ABSS
_exptl_absorpt_correction_type      ' ?'
# Example: '(North et al., 1968)'
_exptl_absorpt_process_details       ?
_exptl_absorpt_correction_T_min      ?
_exptl_absorpt_correction_T_max      ?

#===============================================================================

# 7. EXPERIMENTAL DATA

_exptl_special_details              
;
;
_diffrn_ambient_temperature          ?
_diffrn_radiation_wavelength           0.71073
_diffrn_radiation_probe              'x-ray'
_diffrn_radiation_type               'MoK\a'
_diffrn_radiation_source             ?
_diffrn_radiation_monochromator      ?

_diffrn_measurement_device_type      ?
_diffrn_measurement_method           ?
_diffrn_detector_area_resol_mean     ?

# number of measured reflections (redundant set)
_diffrn_reflns_number                ?
_diffrn_reflns_av_R_equivalents      ?
_diffrn_reflns_av_sigmaI/netI        ?
_diffrn_reflns_limit_h_min           ?
_diffrn_reflns_limit_h_max           ?
_diffrn_reflns_limit_k_min           ?
_diffrn_reflns_limit_k_max           ?
_diffrn_reflns_limit_l_min           ?
_diffrn_reflns_limit_l_max           ?
_diffrn_reflns_theta_min             ?
_diffrn_reflns_theta_max             ?
_diffrn_reflns_theta_full            ?
_diffrn_measured_fraction_theta_max  ?
_diffrn_measured_fraction_theta_full ?
_diffrn_reflns_reduction_process    
;
;

# number of unique reflections
_reflns_number_total                 ?
# number of observed reflections (> n sig(I))
_reflns_number_gt                    ?
_reflns_threshold_expression          ?

_computing_data_collection           ?
_computing_cell_refinement           ?
_computing_data_reduction            ?
_computing_structure_solution        ?
_computing_structure_refinement      ?
_computing_molecular_graphics        ?
_computing_publication_material      'PLATON (Spek, 2003)' 

#===============================================================================

# 8. REFINEMENT DATA

_refine_special_details              ?
_refine_ls_structure_factor_coef      ?
_refine_ls_matrix_type                ?
_refine_ls_weighting_scheme          ' ?'
_refine_ls_weighting_details        
 ?                                                                                                                      
_atom_sites_solution_primary        ' ?'
_atom_sites_solution_secondary      ' ?'
_atom_sites_solution_hydrogens      ' ?'


# Permitted for _refine_ls_hydrogen_treatment :
# refall  - refined all H parameters
# refxyz  - refined H coordinates only
# refU    - refined H U only
# noref   - no refinement of H parameters
# constr  - H parameters constrained
# mixed   - some constrained, some independent
# undef   - H-atom parameters not defined
_refine_ls_hydrogen_treatment       ' ?'

_refine_ls_extinction_method         ' ?'
_refine_ls_extinction_coef            ?                   
_refine_ls_extinction_expression    
 ?                                                                                                                      
_refine_ls_abs_structure_details     ?
_refine_ls_abs_structure_Flack      .
_refine_ls_number_reflns             ?
_refine_ls_number_parameters         ?
_refine_ls_number_restraints                 0
_refine_ls_number_constraints        ?
_refine_ls_R_factor_all              ?
_refine_ls_R_factor_gt               ?
_refine_ls_wR_factor_ref             ?
_refine_ls_wR_factor_gt              ?
_refine_ls_goodness_of_fit_ref       ?
_refine_ls_restrained_S_all          ?
_refine_ls_shift/su_max              ?
_refine_ls_shift/su_mean             ?
_refine_diff_density_max             ?
_refine_diff_density_min             ?
_refine_diff_density_rms             ?

#===============================================================================

# 9. ATOMIC COORDINATES AND DISPLACEMENT PARAMETERS

loop_
_atom_site_label                    
_atom_site_type_symbol              
_atom_site_thermal_displace_type    
_atom_site_fract_x                  
_atom_site_fract_y                  
_atom_site_fract_z                  
_atom_site_occupancy                
_atom_site_U_iso_or_equiv           
_atom_site_calc_flag                
_atom_site_refinement_flags         
O O Uiso 0.35151 0.05394 0.40605 1.000 0.0500 . .                               
O1 O Uiso 0.29738 0.00000 0.18950 1.000 0.0500 . .                              
C C Uiso 0.29632 0.11182 0.18527 1.000 0.0500 . .                               
C1 C Uiso 0.29583 0.22071 0.18333 1.000 0.0500 . .                              
C1# C Uiso 0.31359 0.16706 0.25435 1.000 0.0500 . .                             
C2 C Uiso 0.25966 0.22184 0.03863 1.000 0.0500 . .                              
C3 C Uiso 0.24214 0.16706 -0.03142 1.000 0.0500 . .                             
C4 C Uiso 0.26002 0.11355 0.04013 1.000 0.0500 . .                              
B B Uiso 0.31550 0.05362 0.26200 1.000 0.0500 . .                               
B1 B Uiso 0.36918 0.00000 0.47670 1.000 0.0500 . .                              
C23 C Uiso 0.09228 0.50000 0.36910 1.000 0.0500 . .                             
C24 C Uiso 0.07342 0.44627 0.29367 1.000 0.0500 . .                             
C25 C Uiso 0.03771 0.44602 0.15083 1.000 0.0500 . .                             
C26 C Uiso 0.01893 0.50000 0.07570 1.000 0.0500 . .                             
H7 H Uiso 0.31001 0.26332 0.24003 1.000 0.0600 . .                              
H8 H Uiso 0.34189 0.16756 0.36762 1.000 0.0600 . .                              
H9 H Uiso 0.24541 0.07132 -0.01834 1.000 0.0600 . .                             
H10 H Uiso 0.21361 0.16719 -0.14554 1.000 0.0600 . .                            
H H Uiso 0.02341 0.40398 0.09363 1.000 0.0600 . .                               
H1 H Uiso 0.08722 0.40374 0.34889 1.000 0.0600 . .                              

#===============================================================================

# 10. MOLECULAR GEOMETRY

_geom_special_details               
;
 Bond distances, angles etc. have been calculated using the
 rounded fractional coordinates. All su's are estimated
 from the variances of the (full) variance-covariance matrix.
 The cell esds are taken into account in the estimation of
 distances, angles and torsion angles
;

loop_
_geom_bond_atom_site_label_1        
_geom_bond_atom_site_label_2        
_geom_bond_distance                 
_geom_bond_site_symmetry_1          
_geom_bond_site_symmetry_2          
_geom_bond_publ_flag                
 O       B            1.3978                     .       .                   yes
 O       B1           1.3898                     .       .                   yes
 O1      B            1.3924                     .       .                   yes
 O1      B            1.3924                     .     4_555                 yes
 C       C1#          1.4078                     .       .                   no 
 C       C4           1.4095                     .       .                   no 
 C       B            1.5018                     .       .                   yes
 C1      C1#          1.3859                     .       .                   no 
 C1      C2           1.4042                     .       .                   no 
 C2      C3           1.4034                     .       .                   no 
 C2      C2           1.4681                     .     7_555                 no 
 C3      C4           1.3855                     .       .                   no 
 C1      H7           1.1000                     .       .                   no 
 C1#     H8           1.1000                     .       .                   no 
 C3      H10          1.1100                     .       .                   no 
 C4      H9           1.1000                     .       .                   no 
 C23     C24          1.4092                     .       .                   no 
 C23     C24          1.4092                     .     4_565                 no 
 C24     C25          1.3861                     .       .                   no 
 C25     C26          1.4124                     .       .                   no 
 C24     H1           1.0900                     .       .                   no 
 C25     H            1.0900                     .       .                   no 

loop_
_geom_angle_atom_site_label_1       
_geom_angle_atom_site_label_2       
_geom_angle_atom_site_label_3       
_geom_angle                         
_geom_angle_site_symmetry_1         
_geom_angle_site_symmetry_2         
_geom_angle_site_symmetry_3         
_geom_angle_publ_flag               
 B       O       B1           119.27             .       .       .           yes
 B       O1      B            119.32             .       .     4_555         yes
 C1#     C       C4           116.86             .       .       .           no 
 C1#     C       B            121.85             .       .       .           yes
 C4      C       B            121.29             .       .       .           yes
 C1#     C1      C2           120.86             .       .       .           no 
 C       C1#     C1           121.74             .       .       .           no 
 C1      C2      C3           117.95             .       .       .           no 
 C1      C2      C2           121.75             .       .     7_555         no 
 C2      C2      C3           120.30           7_555     .       .           no 
 C2      C3      C4           120.96             .       .       .           no 
 C       C4      C3           121.64             .       .       .           no 
 C1#     C1      H7           120.00             .       .       .           no 
 C2      C1      H7           119.00             .       .       .           no 
 C1      C1#     H8           119.00             .       .       .           no 
 C       C1#     H8           119.00             .       .       .           no 
 C2      C3      H10          119.00             .       .       .           no 
 C4      C3      H10          120.00             .       .       .           no 
 C       C4      H9           119.00             .       .       .           no 
 C3      C4      H9           119.00             .       .       .           no 
 C24     C23     C24          117.40             .       .     4_565         no 
 C23     C24     C25          121.53             .       .       .           no 
 C24     C25     C26          120.84             .       .       .           no 
 C25     C26     C25          117.85             .       .     4_565         no 
 C25     C24     H1           119.00             .       .       .           no 
 C23     C24     H1           119.00             .       .       .           no 
 C24     C25     H            121.00             .       .       .           no 
 C26     C25     H            118.00             .       .       .           no 
 O       B       O1           120.64             .       .       .           yes
 O1      B       C            119.94             .       .       .           yes
 O       B       C            119.42             .       .       .           yes
 O       B1      O            120.86             .       .     4_555         yes

loop_
_geom_torsion_atom_site_label_1     
_geom_torsion_atom_site_label_2     
_geom_torsion_atom_site_label_3     
_geom_torsion_atom_site_label_4     
_geom_torsion                       
_geom_torsion_site_symmetry_1       
_geom_torsion_site_symmetry_2       
_geom_torsion_site_symmetry_3       
_geom_torsion_site_symmetry_4       
_geom_torsion_publ_flag             
 B       O       B1      O             -0.00     .       .       .     4_555 no 
 B1      O       B       C           -180.00     .       .       .       .   no 
 B1      O       B       O1             0.02     .       .       .       .   no 
 B       O1      B       O              0.00   4_555     .       .       .   no 
 B       O1      B       C           -180.00   4_555     .       .       .   no 
 B       C       C1#     C1          -180.00     .       .       .       .   no 
 C1#     C       C4      C3             0.00     .       .       .       .   no 
 C4      C       C1#     C1            -0.00     .       .       .       .   no 
 C4      C       B       O1             0.02     .       .       .       .   no 
 C1#     C       B       O             -0.02     .       .       .       .   no 
 C1#     C       B       O1          -180.00     .       .       .       .   no 
 B       C       C4      C3          -179.98     .       .       .       .   no 
 C4      C       B       O           -179.98     .       .       .       .   no 
 C1#     C1      C2      C3             0.02     .       .       .       .   no 
 C1#     C1      C2      C2          -180.00     .       .       .     7_555 no 
 C2      C1      C1#     C             -0.00     .       .       .       .   no 
 C3      C2      C2      C3           180.00     .       .     7_555   7_555 no 
 C1      C2      C2      C1          -180.00     .       .     7_555   7_555 no 
 C1      C2      C3      C4            -0.00     .       .       .       .   no 
 C2      C2      C3      C4          -180.00   7_555     .       .       .   no 
 C1      C2      C2      C3             0.00     .       .     7_555   7_555 no 
 C3      C2      C2      C1            -0.00     .       .     7_555   7_555 no 
 C2      C3      C4      C             -0.02     .       .       .       .   no 
 C24     C23     C24     C25            0.00   4_565     .       .       .   no 
 C23     C24     C25     C26            0.02     .       .       .       .   no 
 C24     C25     C26     C25           -0.02     .       .       .     4_565 no 

loop_
_geom_contact_atom_site_label_1     
_geom_contact_atom_site_label_2     
_geom_contact_distance              
_geom_contact_site_symmetry_1       
_geom_contact_site_symmetry_2       
_geom_contact_publ_flag             
 O       C24          2.9139                     .     7_556                 no 
 O       C23          2.4943                     .     6_546                 no 
 O       C23          2.4943                     .     7_556                 no 
 O       H8           2.5700                     .       .                   no 
 O       H1           2.5600                     .     7_556                 no 
 O1      H9           2.5700                     .       .                   no 
 O1      H9           2.5700                     .     4_555                 no 
 C       C4           3.4172                     .     1_556                 no 
 C1      C2           3.4167                     .     1_556                 no 
 C2      C1           3.4167                     .     1_554                 no 
 C4      C            3.4172                     .     1_554                 no 
 C23     B1           3.4183                     .     6_555                 no 
 C23     O            2.4943                     .     6_556                 no 
 C23     B1           3.4183                     .     6_555                 no 
 C23     O            2.4943                     .     7_556                 no 
 C24     O            2.9139                     .     7_556                 no 
 C24     C25          3.4167                     .     1_556                 no 
 C24     B1           2.5326                     .     6_556                 no 
 C24     B1           2.5326                     .     7_556                 no 
 C25     C25          2.9274                     .     2_555                 no 
 C25     C26          2.5093                     .     3_565                 no 
 C25     C26          2.5093                     .     2_555                 no 
 C25     C24          3.4167                     .     1_554                 no 
 C26     C25          2.5093                     .     2_555                 no 
 C26     C26          3.4178                     .     2_556                 no 
 C26     C26          3.4178                     .     3_566                 no 
 C26     C25          2.5093                     .     3_565                 no 
 C1      H10          2.5400                     .     7_555                 no 
 C3      H7           2.5600                     .     7_555                 no 
 C25     H            2.5500                     .     2_555                 no 
 C26     H            2.7100                     .     3_565                 no 
 C26     H            2.7100                     .     2_555                 no 
 B1      C24          2.5326                     .     6_546                 no 
 B1      C23          3.4183                     .     6_545                 no 
 B1      C23          3.4183                     .     7_555                 no 
 B1      C24          2.5326                     .     7_556                 no 
 B1      H1           2.7400                     .     6_546                 no 
 B1      H1           2.7400                     .     7_556                 no 
 H       C26          2.7100                     .     2_555                 no 
 H       H            1.8200                     .     2_555                 no 
 H       C25          2.5500                     .     2_555                 no 
 H       C26          2.7100                     .     3_565                 no 
 H1      O            2.5600                     .     7_556                 no 
 H1      B1           2.7400                     .     7_556                 no 
 H1      B1           2.7400                     .     6_556                 no 
 H7      C3           2.5600                     .     7_555                 no 
 H7      H10          1.8100                     .     7_555                 no 
 H8      O            2.5700                     .       .                   no 
 H9      O1           2.5700                     .       .                   no 
 H10     C1           2.5400                     .     7_555                 no 
 H10     H7           1.8100                     .     7_555                 no 

# Loop Mechanism for Extra Tables(s)

#loop_
#_publ_manuscript_incl_extra_item
#'_geom_extra_tableA_col_1'
#'_geom_extra_tableA_col_2'
#'_geom_extra_tableA_col_3'
#'_geom_extra_table_head_A'
#'_geom_table_footnote_A'
#'_geom_extra_tableB_col_1'
#'_geom_extra_tableB_col_2'
#'_geom_extra_tableB_col_3'
#'_geom_extra_table_head_B'
#'_geom_table_footnote_B'


#
#loop_
#_geom_extra_tableA_col_1
#_geom_extra_tableA_col_2
#_geom_extra_tableA_col_3
# ? ? ?


#
#loop_
#_geom_extra_tableB_col_1
#_geom_extra_tableB_col_2
#_geom_extra_tableB_col_3
# ? ? ?


#
#_geom_table_footnote_A
#;
# ?
#;


#
#_geom_table_footnote_B
#;
# ?
#;


#
#_geom_table_footnote_A
#;
# ?
#;


#
#_geom_table_footnote_B
#;
# ?
#;


#===END
