# Supplementary material for: On the reticular construction concept of covalent organic frameworks
Source: Beilstein J Nanotechnol. 2010 Nov 22;1:60–70. doi: 10.3762/bjnano.1.8 (PMC3045923; doi:10.3762/bjnano.1.8)
Supplement: File 2 — CIFs for selected structures. [file Beilstein_J_Nanotechnol-01-60-s002.zip › COF-1M_ser-z_1.cif]

# CIF-file generated for block_1   P 1               New: Cmcm   

#==============================================================================
data_global
#==============================================================================

# 0. AUDIT DETAILS

_audit_creation_date                 'Jun 17 15:09:07 2010'
_audit_creation_method               'PLATON <TABLE ACC> option' 
_audit_update_record                
;
;

#===============================================================================

# 1. SUBMISSION DETAILS

_publ_contact_author_name           # Name of author for correspondence
;
;
_publ_contact_author_address        # address of author for correspondence
;
;

_publ_contact_author_email           ?
_publ_contact_author_fax             ?
_publ_contact_author_phone           ?

_publ_requested_journal              'Acta Crystallographica C' 
# Publication choise FI, CI or EI for Inorganic
#                    FM, CM or EM for Metal-organic
#                    FO, CO or EO for Organic
_publ_requested_category             ?
_publ_requested_coeditor_name        ?

_publ_contact_letter                # Include date of submission
;
Date of submission ?

Please consider this CIF submission for publication as a
Regular Structural Paper in Acta Crystallographica C. 
;

#===============================================================================

# 2. PROCESSING SUMMARY (JOURNAL OFFICE ONLY)

_journal_date_recd_electronic        ?

_journal_date_to_coeditor            ?
_journal_date_from_coeditor          ?
_journal_date_accepted               ?

_journal_date_printers_first         ?
_journal_date_printers_final         ?
_journal_date_proofs_out             ?
_journal_date_proofs_in              ?

_journal_coeditor_name               ?
_journal_coeditor_code               ?
_journal_coeditor_notes             
;
;

_journal_techeditor_code             ?
_journal_techeditor_notes           
;
;

_journal_coden_ASTM                  ?
_journal_name_full                   ?
_journal_year                        ?
_journal_volume                      ?
_journal_issue                       ?
_journal_page_first                  ?
_journal_page_last                   ?


_journal_suppl_publ_number           ?
_journal_suppl_publ_pages            ?


#===============================================================================

# 3. TITLE AND AUTHOR LIST

_publ_section_title                 
;
;
_publ_section_title_footnote        
;
;

# The loop structure below should contain the names and adresses of all
# authors, in the required order of publication. Repeat as necessary.


loop_
_publ_author_name                   
_publ_author_footnote               
_publ_author_address                
'?' # author name
;   # author related footnote
;
;   # Address of this author
;

#===============================================================================

# 4. TEXT

_publ_section_synopsis              
;
 ?
;
_publ_section_abstract              
;
 ?
;

# Insert blank lines between paragraphs

_publ_section_comment               
;
;
_publ_section_exptl_prep            
;
 ?
;
_publ_section_exptl_refinement      
;
 ?
;

# Insert blank lines between references

_publ_section_references            
;
 Allen, F.H. (2002).
   Acta Cryst. B58, 380-388.

 Altomare, A., Burla, M.C., Camalli, M., Cascarano, G.L., Giacovazzo, C.
   Guagliardi, A., Moliterni, A.G.G., Polidori, G. & Spagna, R.
   (1999) J. Appl. Cryst. 32, 115-119.

 Beurskens, P.T., Beurskens, G., de Gelder, R., Garc\'ia-Granda, S.,
 Gould, R.O., Israel, R. & Smits, J.M.M. (1999) The DIRDIF99 Program System,
   Technical Report of the Crystallography Laboratory,
   University of Nijmegen, The Netherlands.

 Boer, J.L. de & Duisenberg, A.J.M. (1984). Acta Cryst. A40, C-410.

 Boeyens, J.C.A. (1978). J.Cryst.Mol.Struct. 8, 317-320.

 Cremer, D. & Pople, J.A. (1975). J. Am. Chem. Soc. 97, 1354-1358.

 Duisenberg, A.J.M. (1992). J. Appl. Cryst. 25, 92-96.

 Duisenberg, A.J.M., Kroon-Batenburg, L.M.J. & Schreurs, A.M.M. (2003).
   J. Appl. Cryst. 36, 220-229.

 Enraf-Nonius (1989). CAD-4 Software. Version 5. Enraf-Nonius, Delft,
   The Netherlands.

 Flack, H.D. (1983). Acta Cryst. A39, 876-881.

 Hooft, R.W.W. (1998). Collect Software, Nonius B.V., Delft, The Netherlands.

 LePage, Y. (1987). J. Appl. Cryst. 20, 264-269.

 Mackay, A.L. (1984). Acta Cryst. A40, 165-166.

 Meulenaer, J. de & Tompa, H. (1965). Acta Cryst. 19, 1014-1018.

 North, A.C.T., Phillips, D.C. & Mathews, F.S. (1968).
  Acta Cryst. A24, 351-359.

 Otwinowski, Z. & Minor, W. (1997). Methods in Enzymology, Vol. 276,
   Macromolecular Crystallography, Part A, edited by C.W. Carter &
    R.M. Sweet, pp. 307-326. London: Academic Press.

 Sheldrick, G.M. (1986). SHELXS86. University of G\"ottingen, Germany.

 Sheldrick, G.M. (1993). SHELXL93. University of G\"ottingen, Germany.

 Sheldrick, G.M. (1997). SHELXS97. University of G\"ottingen, Germany.

 Sheldrick, G.M. (1997). SHELXL97. University of G\"ottingen, Germany.

 Sluis, P. van der & Spek, A.L. (1990). Acta Cryst. A46, 194-201.

 Spek, A.L. (1987). Acta Cryst. C43, 1233-1235.

 Spek, A.L. (1988). J. Appl. Cryst. 21, 578-579.

 Spek, A.L. (1994). Am. Crystallogr. Assoc.-Abstracts, 22, 66.

 Spek, A.L. (1997). HELENA, Program for Datareduction, Utrecht
   University, The Netherlands.

 Spek, A.L. (2003). J. Appl. Cryst. 36, 7-13.

 Wilson, A.J.C. (1992). Ed. International Tables for Crystallography,
   Volume C, Kluwer Academic Publishers, Dordrecht, The Netherlands.
;
_publ_section_acknowledgements      
;
;
_publ_section_figure_captions       
; View of the title compound with the atom numbering scheme.
Displacement ellipsoids for non-H atoms are drawn at the 50% probability level.
;

#===============================================================================

data_block_1                         

#===============================================================================

# 5. CHEMICAL DATA

_chemical_name_systematic           
;
;
_chemical_name_common                ?
_chemical_melting_point              ?
_chemical_formula_moiety            
'C18 H12 B3 O3'
# Ex: 'C12 H16 N2 O6, H2 O' and '(Cd 2+)3, (C6 N6 Cr 3-)2, 2(H2 O)' 
_chemical_formula_structural         ?
_chemical_formula_sum               
'C18 H12 B3 O3'
_chemical_formula_iupac              ?
_chemical_formula_weight                308.71
_chemical_compound_source           'see text'

loop_
_atom_type_symbol                   
_atom_type_description              
_atom_type_scat_dispersion_real     
_atom_type_scat_dispersion_imag     
_atom_type_scat_source              
 O   O    0.0106    0.0060
 'International Tables Vol C Tables 4.2.6.8 and 6.1.1.4'
 B   B    0.0013    0.0007
 'International Tables Vol C Tables 4.2.6.8 and 6.1.1.4'
 H   H    0.0000    0.0000
 'International Tables Vol C Tables 4.2.6.8 and 6.1.1.4'
 C   C    0.0033    0.0016
 'International Tables Vol C Tables 4.2.6.8 and 6.1.1.4'

#===============================================================================

# 6. CRYSTAL DATA

_symmetry_cell_setting               Orthorhombic
_symmetry_space_group_name_Hall      '-C 2c 2'
_symmetry_space_group_name_H-M       'C m c m'
_symmetry_Int_Tables_number                 63

loop_
_symmetry_equiv_pos_site_id         
_symmetry_equiv_pos_as_xyz          
   1 x,y,z                         
   2 -x,-y,1/2+z                   
   3 x,-y,-z                       
   4 -x,y,1/2-z                    
   5 -x,-y,-z                      
   6 x,y,1/2-z                     
   7 -x,y,z                        
   8 x,-y,1/2+z                    
   9 1/2+x,1/2+y,z                 
  10 1/2-x,1/2-y,1/2+z             
  11 1/2+x,1/2-y,-z                
  12 1/2-x,1/2+y,1/2-z             
  13 1/2-x,1/2-y,-z                
  14 1/2+x,1/2+y,1/2-z             
  15 1/2-x,1/2+y,z                 
  16 1/2+x,1/2-y,1/2+z             

_cell_length_a                            22.41020
_cell_length_b                            38.81560
_cell_length_c                             6.82630
_cell_angle_alpha                               90
_cell_angle_beta                                90
_cell_angle_gamma                               90
_cell_volume                              5937.962
_cell_formula_units_Z                    8
_cell_measurement_temperature        ?
_cell_measurement_reflns_used        ?
_cell_measurement_theta_min          ?
_cell_measurement_theta_max          ?
_cell_special_details               
;
;

_exptl_crystal_description          ' ?'
_exptl_crystal_colour               ' ?'

_exptl_crystal_size_max              ?
_exptl_crystal_size_mid              ?
_exptl_crystal_size_min              ?
_exptl_crystal_size_rad              ?
_exptl_crystal_density_meas          ?
_exptl_crystal_density_diffrn            0.691
_exptl_crystal_density_method       'Not Measured'
_exptl_crystal_F_000                      1272
_exptl_absorpt_coefficient_mu            0.045
_exptl_crystal_density_meas_temp     ?

# Permitted for _exptl_absorpt_correction_type :
# analytical     'analytical from crystal shape'
#                Example: de Meulenaer&Tompa: ABST
# cylinder       'cylindrical'
# gaussian       'Gaussian from crystal shape'
#                Example: PLATON/ABSG
# integration    'integration from crystal shape'
# multi-scan     'symmetry-related measurements'
#                Example: SADABS, MULABS
# none           'no absorption corr. applied'
# numerical      'numerical from crystal shape'
# psi-scan       'psi-scan corrections'
#                Example: PLATON/ABSP
# refdelf        'refined from delta-F'
#                Example: SHELXA, 
# sphere         'spherical'
#                Example: PLATON/ABSS
_exptl_absorpt_correction_type      ' ?'
# Example: '(North et al., 1968)'
_exptl_absorpt_process_details       ?
_exptl_absorpt_correction_T_min      ?
_exptl_absorpt_correction_T_max      ?

#===============================================================================

# 7. EXPERIMENTAL DATA

_exptl_special_details              
;
;
_diffrn_ambient_temperature          ?
_diffrn_radiation_wavelength           0.71073
_diffrn_radiation_probe              'x-ray'
_diffrn_radiation_type               'MoK\a'
_diffrn_radiation_source             ?
_diffrn_radiation_monochromator      ?

_diffrn_measurement_device_type      ?
_diffrn_measurement_method           ?
_diffrn_detector_area_resol_mean     ?

# number of measured reflections (redundant set)
_diffrn_reflns_number                ?
_diffrn_reflns_av_R_equivalents      ?
_diffrn_reflns_av_sigmaI/netI        ?
_diffrn_reflns_limit_h_min           ?
_diffrn_reflns_limit_h_max           ?
_diffrn_reflns_limit_k_min           ?
_diffrn_reflns_limit_k_max           ?
_diffrn_reflns_limit_l_min           ?
_diffrn_reflns_limit_l_max           ?
_diffrn_reflns_theta_min             ?
_diffrn_reflns_theta_max             ?
_diffrn_reflns_theta_full            ?
_diffrn_measured_fraction_theta_max  ?
_diffrn_measured_fraction_theta_full ?
_diffrn_reflns_reduction_process    
;
;

# number of unique reflections
_reflns_number_total                 ?
# number of observed reflections (> n sig(I))
_reflns_number_gt                    ?
_reflns_threshold_expression          ?

_computing_data_collection           ?
_computing_cell_refinement           ?
_computing_data_reduction            ?
_computing_structure_solution        ?
_computing_structure_refinement      ?
_computing_molecular_graphics        ?
_computing_publication_material      'PLATON (Spek, 2003)' 

#===============================================================================

# 8. REFINEMENT DATA

_refine_special_details              ?
_refine_ls_structure_factor_coef      ?
_refine_ls_matrix_type                ?
_refine_ls_weighting_scheme          ' ?'
_refine_ls_weighting_details        
 ?                                                                                                                      
_atom_sites_solution_primary        ' ?'
_atom_sites_solution_secondary      ' ?'
_atom_sites_solution_hydrogens      ' ?'


# Permitted for _refine_ls_hydrogen_treatment :
# refall  - refined all H parameters
# refxyz  - refined H coordinates only
# refU    - refined H U only
# noref   - no refinement of H parameters
# constr  - H parameters constrained
# mixed   - some constrained, some independent
# undef   - H-atom parameters not defined
_refine_ls_hydrogen_treatment       ' ?'

_refine_ls_extinction_method         ' ?'
_refine_ls_extinction_coef            ?                   
_refine_ls_extinction_expression    
 ?                                                                                                                      
_refine_ls_abs_structure_details     ?
_refine_ls_abs_structure_Flack      .
_refine_ls_number_reflns             ?
_refine_ls_number_parameters         ?
_refine_ls_number_restraints                 0
_refine_ls_number_constraints        ?
_refine_ls_R_factor_all              ?
_refine_ls_R_factor_gt               ?
_refine_ls_wR_factor_ref             ?
_refine_ls_wR_factor_gt              ?
_refine_ls_goodness_of_fit_ref       ?
_refine_ls_restrained_S_all          ?
_refine_ls_shift/su_max              ?
_refine_ls_shift/su_mean             ?
_refine_diff_density_max             ?
_refine_diff_density_min             ?
_refine_diff_density_rms             ?

#===============================================================================

# 9. ATOMIC COORDINATES AND DISPLACEMENT PARAMETERS

loop_
_atom_site_label                    
_atom_site_type_symbol              
_atom_site_thermal_displace_type    
_atom_site_fract_x                  
_atom_site_fract_y                  
_atom_site_fract_z                  
_atom_site_occupancy                
_atom_site_U_iso_or_equiv           
_atom_site_calc_flag                
_atom_site_refinement_flags         
O5 O Uiso 0.44605 0.13065 0.25000 1.000 0.0500 . .                              
O7 O Uiso 0.50000 0.18478 0.25000 1.000 0.0500 . .                              
O8 O Uiso 0.00000 0.27953 0.25000 1.000 0.0500 . .                              
O9 O Uiso 0.05394 0.33330 0.25000 1.000 0.0500 . .                              
C35 C Uiso 0.11147 0.27808 0.25000 1.000 0.0500 . .                             
C36 C Uiso 0.16674 0.29533 0.25000 1.000 0.0500 . .                             
C37 C Uiso 0.22036 0.27756 0.25000 1.000 0.0500 . .                             
C38 C Uiso 0.22147 0.24140 0.25000 1.000 0.0500 . .                             
C39 C Uiso 0.16668 0.22389 0.25000 1.000 0.0500 . .                             
C40 C Uiso 0.11317 0.24180 0.25000 1.000 0.0500 . .                             
C41 C Uiso 0.27819 0.22248 0.25000 1.000 0.0500 . .                             
C42 C Uiso 0.33298 0.24000 0.25000 1.000 0.0500 . .                             
C43 C Uiso 0.38648 0.22209 0.25000 1.000 0.0500 . .                             
C44 C Uiso 0.38821 0.18579 0.25000 1.000 0.0500 . .                             
C45 C Uiso 0.33294 0.16854 0.25000 1.000 0.0500 . .                             
C46 C Uiso 0.27931 0.18631 0.25000 1.000 0.0500 . .                             
C59 C Uiso 0.50000 -0.11010 0.25000 1.000 0.0500 . .                            
C60 C Uiso 0.44627 -0.09124 0.25000 1.000 0.0500 . .                            
C61 C Uiso 0.44601 -0.05553 0.25000 1.000 0.0500 . .                            
C62 C Uiso 0.50000 -0.03677 0.25000 1.000 0.0500 . .                            
C65 C Uiso 0.50000 0.00108 0.25000 1.000 0.0500 . .                             
C66 C Uiso 0.44601 0.01961 0.25000 1.000 0.0500 . .                             
C67 C Uiso 0.44625 0.05533 0.25000 1.000 0.0500 . .                             
C68 C Uiso 0.50000 0.07440 0.25000 1.000 0.0500 . .                             
B5 B Uiso 0.44637 0.16667 0.25000 1.000 0.0500 . .                              
B6 B Uiso 0.50000 0.11298 0.25000 1.000 0.0500 . .                              
B8 B Uiso 0.05361 0.29740 0.25000 1.000 0.0500 . .                              
B10 B Uiso 0.50000 -0.14867 0.25000 1.000 0.0500 . .                            
H23 H Uiso 0.40398 -0.04122 0.25000 1.000 0.0600 . .                            
H24 H Uiso 0.40374 -0.10504 0.25000 1.000 0.0600 . .                            
H27 H Uiso 0.40338 0.06925 0.25000 1.000 0.0600 . .                             
H28 H Uiso 0.40401 0.00532 0.25000 1.000 0.0600 . .                             
H31 H Uiso 0.23700 0.17247 0.25000 1.000 0.0600 . .                             
H32 H Uiso 0.33262 0.14042 0.25000 1.000 0.0600 . .                             
H33 H Uiso 0.42931 0.23677 0.25000 1.000 0.0600 . .                             
H34 H Uiso 0.33363 0.26871 0.25000 1.000 0.0600 . .                             
H35 H Uiso 0.07136 0.22751 0.25000 1.000 0.0600 . .                             
H36 H Uiso 0.16725 0.19574 0.25000 1.000 0.0600 . .                             
H37 H Uiso 0.26331 0.29216 0.25000 1.000 0.0600 . .                             
H38 H Uiso 0.16754 0.32403 0.25000 1.000 0.0600 . .                             

#===============================================================================

# 10. MOLECULAR GEOMETRY

_geom_special_details               
;
 Bond distances, angles etc. have been calculated using the
 rounded fractional coordinates. All su's are estimated
 from the variances of the (full) variance-covariance matrix.
 The cell esds are taken into account in the estimation of
 distances, angles and torsion angles
;

loop_
_geom_bond_atom_site_label_1        
_geom_bond_atom_site_label_2        
_geom_bond_distance                 
_geom_bond_site_symmetry_1          
_geom_bond_site_symmetry_2          
_geom_bond_publ_flag                
 O5      B5           1.3982                     .       .                   yes
 O5      B6           1.3900                     .       .                   yes
 O7      B5           1.3923                     .       .                   yes
 O7      B5           1.3923                     .     4_655                 yes
 O8      B8           1.3873                     .       .                   yes
 O8      B8           1.3873                     .     4_555                 yes
 O9      B8           1.3935                     .       .                   yes
 O9      B10          1.3968                     .     9_455                 yes
 C35     C36          1.4080                     .       .                   no 
 C35     C40          1.4087                     .       .                   no 
 C35     B8           1.4979                     .       .                   yes
 C36     C37          1.3855                     .       .                   no 
 C37     C38          1.4038                     .       .                   no 
 C38     C39          1.4034                     .       .                   no 
 C38     C41          1.4680                     .       .                   no 
 C39     C40          1.3861                     .       .                   no 
 C41     C42          1.4036                     .       .                   no 
 C41     C46          1.4042                     .       .                   no 
 C42     C43          1.3859                     .       .                   no 
 C43     C44          1.4095                     .       .                   no 
 C44     C45          1.4080                     .       .                   no 
 C44     B5           1.4999                     .       .                   yes
 C45     C46          1.3857                     .       .                   no 
 C59     C60          1.4092                     .       .                   no 
 C59     B10          1.4971                     .       .                   yes
 C59     C60          1.4092                     .     4_655                 no 
 C60     C61          1.3861                     .       .                   no 
 C61     C62          1.4122                     .       .                   no 
 C62     C65          1.4692                     .       .                   no 
 C65     C66          1.4076                     .       .                   no 
 C65     C66          1.4076                     .     4_655                 no 
 C66     C67          1.3865                     .       .                   no 
 C67     C68          1.4138                     .       .                   no 
 C68     B6           1.4975                     .       .                   yes
 C36     H38          1.1100                     .       .                   no 
 C37     H37          1.1200                     .       .                   no 
 C39     H36          1.0900                     .       .                   no 
 C40     H35          1.0900                     .       .                   no 
 C42     H34          1.1100                     .       .                   no 
 C43     H33          1.1200                     .       .                   no 
 C45     H32          1.0900                     .       .                   no 
 C46     H31          1.0900                     .       .                   no 
 C60     H24          1.0900                     .       .                   no 
 C61     H23          1.0900                     .       .                   no 
 C66     H28          1.0900                     .       .                   no 
 C67     H27          1.1000                     .       .                   no 

loop_
_geom_angle_atom_site_label_1       
_geom_angle_atom_site_label_2       
_geom_angle_atom_site_label_3       
_geom_angle                         
_geom_angle_site_symmetry_1         
_geom_angle_site_symmetry_2         
_geom_angle_site_symmetry_3         
_geom_angle_publ_flag               
 B5      O5      B6           119.27             .       .       .           yes
 B5      O7      B5           119.35             .       .     4_655         yes
 B8      O8      B8           120.00             .       .     4_555         yes
 B8      O9      B10          119.76             .       .     9_455         yes
 C36     C35     C40          116.85             .       .       .           no 
 C36     C35     B8           121.56             .       .       .           yes
 C40     C35     B8           121.59             .       .       .           yes
 C35     C36     C37          121.75             .       .       .           no 
 C36     C37     C38          120.87             .       .       .           no 
 C37     C38     C39          117.95             .       .       .           no 
 C37     C38     C41          121.03             .       .       .           no 
 C39     C38     C41          121.02             .       .       .           no 
 C38     C39     C40          120.93             .       .       .           no 
 C35     C40     C39          121.65             .       .       .           no 
 C38     C41     C42          121.00             .       .       .           no 
 C38     C41     C46          121.04             .       .       .           no 
 C42     C41     C46          117.96             .       .       .           no 
 C41     C42     C43          120.91             .       .       .           no 
 C42     C43     C44          121.68             .       .       .           no 
 C43     C44     C45          116.82             .       .       .           no 
 C43     C44     B5           121.23             .       .       .           yes
 C45     C44     B5           121.95             .       .       .           yes
 C44     C45     C46          121.75             .       .       .           no 
 C41     C46     C45          120.88             .       .       .           no 
 C60     C59     B10          121.30             .       .       .           yes
 C60     C59     C60          117.40             .       .     4_655         no 
 C60     C59     B10          121.30           4_655     .       .           yes
 C59     C60     C61          121.54             .       .       .           no 
 C60     C61     C62          120.80             .       .       .           no 
 C61     C62     C65          121.04             .       .       .           no 
 C61     C62     C61          117.92             .       .     4_655         no 
 C61     C62     C65          121.04           4_655     .       .           no 
 C62     C65     C66          120.73             .       .       .           no 
 C62     C65     C66          120.73             .       .     4_655         no 
 C66     C65     C66          118.54             .       .     4_655         no 
 C65     C66     C67          120.51             .       .       .           no 
 C66     C67     C68          121.79             .       .       .           no 
 C67     C68     B6           121.57             .       .       .           yes
 C67     C68     C67          116.86             .       .     4_655         no 
 C67     C68     B6           121.57           4_655     .       .           yes
 C37     C36     H38          119.00             .       .       .           no 
 C35     C36     H38          119.00             .       .       .           no 
 C36     C37     H37          120.00             .       .       .           no 
 C38     C37     H37          119.00             .       .       .           no 
 C38     C39     H36          118.00             .       .       .           no 
 C40     C39     H36          121.00             .       .       .           no 
 C35     C40     H35          119.00             .       .       .           no 
 C39     C40     H35          119.00             .       .       .           no 
 C41     C42     H34          120.00             .       .       .           no 
 C43     C42     H34          119.00             .       .       .           no 
 C44     C43     H33          119.00             .       .       .           no 
 C42     C43     H33          119.00             .       .       .           no 
 C44     C45     H32          119.00             .       .       .           no 
 C46     C45     H32          119.00             .       .       .           no 
 C41     C46     H31          119.00             .       .       .           no 
 C45     C46     H31          121.00             .       .       .           no 
 C61     C60     H24          119.00             .       .       .           no 
 C59     C60     H24          119.00             .       .       .           no 
 C60     C61     H23          121.00             .       .       .           no 
 C62     C61     H23          118.00             .       .       .           no 
 C67     C66     H28          121.00             .       .       .           no 
 C65     C66     H28          119.00             .       .       .           no 
 C66     C67     H27          119.00             .       .       .           no 
 C68     C67     H27          119.00             .       .       .           no 
 O5      B5      O7           120.62             .       .       .           yes
 O5      B5      C44          119.36             .       .       .           yes
 O7      B5      C44          120.02             .       .       .           yes
 O5      B6      C68          119.57           4_655     .       .           yes
 O5      B6      O5           120.87             .       .     4_655         yes
 O5      B6      C68          119.57             .       .       .           yes
 O8      B8      C35          119.96             .       .       .           yes
 O9      B8      C35          119.74             .       .       .           yes
 O8      B8      O9           120.30             .       .       .           yes
 O9      B10     O9           119.86           9_545     .    12_545         yes
 O9      B10     C59          120.07           9_545     .       .           yes
 O9      B10     C59          120.07          12_545     .       .           yes

loop_
_geom_torsion_atom_site_label_1     
_geom_torsion_atom_site_label_2     
_geom_torsion_atom_site_label_3     
_geom_torsion_atom_site_label_4     
_geom_torsion                       
_geom_torsion_site_symmetry_1       
_geom_torsion_site_symmetry_2       
_geom_torsion_site_symmetry_3       
_geom_torsion_site_symmetry_4       
_geom_torsion_publ_flag             
 B6      O5      B5      C44          180.00     .       .       .       .   no 
 B5      O5      B6      C68          180.00     .       .       .       .   no 
 B6      O5      B5      O7             0.00     .       .       .       .   no 
 C40     C35     C36     C37            0.00     .       .       .       .   no 
 B8      C35     C36     C37          180.00     .       .       .       .   no 
 C36     C35     B8      O9             0.00     .       .       .       .   no 
 C40     C35     B8      O8             0.00     .       .       .       .   no 
 C40     C35     B8      O9           180.00     .       .       .       .   no 
 C36     C35     B8      O8           180.00     .       .       .       .   no 
 C36     C35     C40     C39            0.00     .       .       .       .   no 
 B8      C35     C40     C39          180.00     .       .       .       .   no 
 C35     C36     C37     C38            0.00     .       .       .       .   no 
 C36     C37     C38     C41          180.00     .       .       .       .   no 
 C36     C37     C38     C39            0.00     .       .       .       .   no 
 C37     C38     C41     C42            0.00     .       .       .       .   no 
 C37     C38     C41     C46          180.00     .       .       .       .   no 
 C39     C38     C41     C46            0.00     .       .       .       .   no 
 C37     C38     C39     C40            0.00     .       .       .       .   no 
 C39     C38     C41     C42          180.00     .       .       .       .   no 
 C41     C38     C39     C40          180.00     .       .       .       .   no 
 C38     C39     C40     C35            0.00     .       .       .       .   no 
 C42     C41     C46     C45            0.00     .       .       .       .   no 
 C38     C41     C42     C43          180.00     .       .       .       .   no 
 C46     C41     C42     C43            0.00     .       .       .       .   no 
 C38     C41     C46     C45          180.00     .       .       .       .   no 
 C41     C42     C43     C44            0.00     .       .       .       .   no 
 C42     C43     C44     C45            0.00     .       .       .       .   no 
 C42     C43     C44     B5           180.00     .       .       .       .   no 
 C43     C44     B5      O7             0.00     .       .       .       .   no 
 C45     C44     B5      O5             0.00     .       .       .       .   no 
 C45     C44     B5      O7           180.00     .       .       .       .   no 
 B5      C44     C45     C46          180.00     .       .       .       .   no 
 C43     C44     B5      O5           180.00     .       .       .       .   no 
 C43     C44     C45     C46            0.00     .       .       .       .   no 
 C44     C45     C46     C41            0.00     .       .       .       .   no 
 B10     C59     C60     C61          180.00     .       .       .       .   no 
 C59     C60     C61     C62            0.00     .       .       .       .   no 
 C60     C61     C62     C65          180.00     .       .       .       .   no 
 C61     C62     C65     C66            0.00     .       .       .       .   no 
 C62     C65     C66     C67          180.00     .       .       .       .   no 
 C65     C66     C67     C68            0.00     .       .       .       .   no 
 C66     C67     C68     B6           180.00     .       .       .       .   no 
 C67     C68     B6      O5             0.00     .       .       .       .   no 

loop_
_geom_contact_atom_site_label_1     
_geom_contact_atom_site_label_2     
_geom_contact_distance              
_geom_contact_site_symmetry_1       
_geom_contact_site_symmetry_2       
_geom_contact_publ_flag             
 O5      H27          2.5700                     .       .                   no 
 O5      H32          2.5700                     .       .                   no 
 O7      H33          2.5700                     .       .                   no 
 O7      H33          2.5700                     .     4_655                 no 
 O7      H33          2.5700                     .     4_655                 no 
 O8      H35          2.5800                     .       .                   no 
 O8      H35          2.5800                     .     4_555                 no 
 O8      H35          2.5800                     .     4_555                 no 
 O9      H38          2.5700                     .       .                   no 
 O9      H24          2.5700                     .    12_555                 no 
 O9      H24          2.5700                     .    12_555                 no 
 C35     C43          3.4135                     .    10_554                 no 
 C35     C43          3.4135                     .    10_555                 no 
 C35     C43          3.4135                     .    13_555                 no 
 C35     C43          3.4135                     .    13_556                 no 
 C37     C41          3.4133                     .    13_555                 no 
 C37     C41          3.4133                     .    10_554                 no 
 C37     C41          3.4133                     .    10_555                 no 
 C37     C41          3.4133                     .    13_556                 no 
 C41     C37          3.4133                     .    10_555                 no 
 C41     C37          3.4133                     .    13_555                 no 
 C41     C37          3.4133                     .    10_554                 no 
 C41     C37          3.4133                     .    13_556                 no 
 C43     C35          3.4135                     .    13_556                 no 
 C43     C35          3.4135                     .    10_555                 no 
 C43     C35          3.4135                     .    13_555                 no 
 C43     C35          3.4135                     .    10_554                 no 
 C59     B6           3.4150                     .     5_655                 no 
 C59     B6           3.4150                     .     2_655                 no 
 C59     B6           3.4150                     .     5_656                 no 
 C59     B6           3.4150                     .     8_554                 no 
 C59     B6           3.4150                     .     2_654                 no 
 C59     B6           3.4150                     .     8_555                 no 
 C59     B6           3.4150                     .     3_555                 no 
 C59     B6           3.4150                     .     3_556                 no 
 C61     C67          3.4132                     .     3_555                 no 
 C61     C67          3.4132                     .     8_555                 no 
 C61     C67          3.4132                     .     8_554                 no 
 C61     C67          3.4132                     .     3_556                 no 
 C65     C65          3.4142                     .     2_655                 no 
 C65     C65          3.4142                     .     8_555                 no 
 C65     C65          3.4142                     .     3_556                 no 
 C65     C65          3.4142                     .     5_655                 no 
 C65     C65          3.4142                     .     3_555                 no 
 C65     C65          3.4142                     .     2_654                 no 
 C65     C65          3.4142                     .     5_656                 no 
 C65     C65          3.4142                     .     8_554                 no 
 C67     C61          3.4132                     .     3_556                 no 
 C67     C61          3.4132                     .     3_555                 no 
 C67     C61          3.4132                     .     8_555                 no 
 C67     C61          3.4132                     .     8_554                 no 
 C37     H34          2.5600                     .       .                   no 
 C39     H31          2.5400                     .       .                   no 
 C42     H37          2.5600                     .       .                   no 
 C46     H36          2.5400                     .       .                   no 
 C61     H28          2.5400                     .       .                   no 
 C66     H23          2.5400                     .       .                   no 
 B6      C59          3.4150                     .     2_654                 no 
 B6      C59          3.4150                     .     2_655                 no 
 B6      C59          3.4150                     .     3_555                 no 
 B6      C59          3.4150                     .     3_556                 no 
 B6      C59          3.4150                     .     5_655                 no 
 B6      C59          3.4150                     .     5_656                 no 
 B6      C59          3.4150                     .     8_554                 no 
 B6      C59          3.4150                     .     8_555                 no 
 H23     C66          2.5400                     .       .                   no 
 H23     H28          1.8100                     .       .                   no 
 H24     O9           2.5700                     .    12_545                 no 
 H24     O9           2.5700                     .    12_545                 no 
 H27     O5           2.5700                     .       .                   no 
 H28     C61          2.5400                     .       .                   no 
 H28     H23          1.8100                     .       .                   no 
 H31     C39          2.5400                     .       .                   no 
 H31     H36          1.8100                     .       .                   no 
 H32     O5           2.5700                     .       .                   no 
 H33     O7           2.5700                     .       .                   no 
 H34     C37          2.5600                     .       .                   no 
 H34     H37          1.8200                     .       .                   no 
 H35     O8           2.5800                     .       .                   no 
 H36     C46          2.5400                     .       .                   no 
 H36     H31          1.8100                     .       .                   no 
 H37     C42          2.5600                     .       .                   no 
 H37     H34          1.8200                     .       .                   no 
 H38     O9           2.5700                     .       .                   no 

# Loop Mechanism for Extra Tables(s)

#loop_
#_publ_manuscript_incl_extra_item
#'_geom_extra_tableA_col_1'
#'_geom_extra_tableA_col_2'
#'_geom_extra_tableA_col_3'
#'_geom_extra_table_head_A'
#'_geom_table_footnote_A'
#'_geom_extra_tableB_col_1'
#'_geom_extra_tableB_col_2'
#'_geom_extra_tableB_col_3'
#'_geom_extra_table_head_B'
#'_geom_table_footnote_B'


#
#loop_
#_geom_extra_tableA_col_1
#_geom_extra_tableA_col_2
#_geom_extra_tableA_col_3
# ? ? ?


#
#loop_
#_geom_extra_tableB_col_1
#_geom_extra_tableB_col_2
#_geom_extra_tableB_col_3
# ? ? ?


#
#_geom_table_footnote_A
#;
# ?
#;


#
#_geom_table_footnote_B
#;
# ?
#;


#
#_geom_table_footnote_A
#;
# ?
#;


#
#_geom_table_footnote_B
#;
# ?
#;


#===END
