# Supplementary material for: On the reticular construction concept of covalent organic frameworks
Source: Beilstein J Nanotechnol. 2010 Nov 22;1:60–70. doi: 10.3762/bjnano.1.8 (PMC3045923; doi:10.3762/bjnano.1.8)
Supplement: File 2 — CIFs for selected structures. [file Beilstein_J_Nanotechnol-01-60-s002.zip › COF-8M_AB_1.cif]

# CIF-file generated for block_1   P 1               New: P63/mmc

#==============================================================================
data_global
#==============================================================================

# 0. AUDIT DETAILS

_audit_creation_date                 'Jun 17 15:47:54 2010'
_audit_creation_method               'PLATON <TABLE ACC> option' 
_audit_update_record                
;
;

#===============================================================================

# 1. SUBMISSION DETAILS

_publ_contact_author_name           # Name of author for correspondence
;
;
_publ_contact_author_address        # address of author for correspondence
;
;

_publ_contact_author_email           ?
_publ_contact_author_fax             ?
_publ_contact_author_phone           ?

_publ_requested_journal              'Acta Crystallographica C' 
# Publication choise FI, CI or EI for Inorganic
#                    FM, CM or EM for Metal-organic
#                    FO, CO or EO for Organic
_publ_requested_category             ?
_publ_requested_coeditor_name        ?

_publ_contact_letter                # Include date of submission
;
Date of submission ?

Please consider this CIF submission for publication as a
Regular Structural Paper in Acta Crystallographica C. 
;

#===============================================================================

# 2. PROCESSING SUMMARY (JOURNAL OFFICE ONLY)

_journal_date_recd_electronic        ?

_journal_date_to_coeditor            ?
_journal_date_from_coeditor          ?
_journal_date_accepted               ?

_journal_date_printers_first         ?
_journal_date_printers_final         ?
_journal_date_proofs_out             ?
_journal_date_proofs_in              ?

_journal_coeditor_name               ?
_journal_coeditor_code               ?
_journal_coeditor_notes             
;
;

_journal_techeditor_code             ?
_journal_techeditor_notes           
;
;

_journal_coden_ASTM                  ?
_journal_name_full                   ?
_journal_year                        ?
_journal_volume                      ?
_journal_issue                       ?
_journal_page_first                  ?
_journal_page_last                   ?


_journal_suppl_publ_number           ?
_journal_suppl_publ_pages            ?


#===============================================================================

# 3. TITLE AND AUTHOR LIST

_publ_section_title                 
;
;
_publ_section_title_footnote        
;
;

# The loop structure below should contain the names and adresses of all
# authors, in the required order of publication. Repeat as necessary.


loop_
_publ_author_name                   
_publ_author_footnote               
_publ_author_address                
'?' # author name
;   # author related footnote
;
;   # Address of this author
;

#===============================================================================

# 4. TEXT

_publ_section_synopsis              
;
 ?
;
_publ_section_abstract              
;
 ?
;

# Insert blank lines between paragraphs

_publ_section_comment               
;
;
_publ_section_exptl_prep            
;
 ?
;
_publ_section_exptl_refinement      
;
 ?
;

# Insert blank lines between references

_publ_section_references            
;
 Allen, F.H. (2002).
   Acta Cryst. B58, 380-388.

 Altomare, A., Burla, M.C., Camalli, M., Cascarano, G.L., Giacovazzo, C.
   Guagliardi, A., Moliterni, A.G.G., Polidori, G. & Spagna, R.
   (1999) J. Appl. Cryst. 32, 115-119.

 Beurskens, P.T., Beurskens, G., de Gelder, R., Garc\'ia-Granda, S.,
 Gould, R.O., Israel, R. & Smits, J.M.M. (1999) The DIRDIF99 Program System,
   Technical Report of the Crystallography Laboratory,
   University of Nijmegen, The Netherlands.

 Boer, J.L. de & Duisenberg, A.J.M. (1984). Acta Cryst. A40, C-410.

 Boeyens, J.C.A. (1978). J.Cryst.Mol.Struct. 8, 317-320.

 Cremer, D. & Pople, J.A. (1975). J. Am. Chem. Soc. 97, 1354-1358.

 Duisenberg, A.J.M. (1992). J. Appl. Cryst. 25, 92-96.

 Duisenberg, A.J.M., Kroon-Batenburg, L.M.J. & Schreurs, A.M.M. (2003).
   J. Appl. Cryst. 36, 220-229.

 Enraf-Nonius (1989). CAD-4 Software. Version 5. Enraf-Nonius, Delft,
   The Netherlands.

 Flack, H.D. (1983). Acta Cryst. A39, 876-881.

 Hooft, R.W.W. (1998). Collect Software, Nonius B.V., Delft, The Netherlands.

 LePage, Y. (1987). J. Appl. Cryst. 20, 264-269.

 Mackay, A.L. (1984). Acta Cryst. A40, 165-166.

 Meulenaer, J. de & Tompa, H. (1965). Acta Cryst. 19, 1014-1018.

 North, A.C.T., Phillips, D.C. & Mathews, F.S. (1968).
  Acta Cryst. A24, 351-359.

 Otwinowski, Z. & Minor, W. (1997). Methods in Enzymology, Vol. 276,
   Macromolecular Crystallography, Part A, edited by C.W. Carter &
    R.M. Sweet, pp. 307-326. London: Academic Press.

 Sheldrick, G.M. (1986). SHELXS86. University of G\"ottingen, Germany.

 Sheldrick, G.M. (1993). SHELXL93. University of G\"ottingen, Germany.

 Sheldrick, G.M. (1997). SHELXS97. University of G\"ottingen, Germany.

 Sheldrick, G.M. (1997). SHELXL97. University of G\"ottingen, Germany.

 Sluis, P. van der & Spek, A.L. (1990). Acta Cryst. A46, 194-201.

 Spek, A.L. (1987). Acta Cryst. C43, 1233-1235.

 Spek, A.L. (1988). J. Appl. Cryst. 21, 578-579.

 Spek, A.L. (1994). Am. Crystallogr. Assoc.-Abstracts, 22, 66.

 Spek, A.L. (1997). HELENA, Program for Datareduction, Utrecht
   University, The Netherlands.

 Spek, A.L. (2003). J. Appl. Cryst. 36, 7-13.

 Wilson, A.J.C. (1992). Ed. International Tables for Crystallography,
   Volume C, Kluwer Academic Publishers, Dordrecht, The Netherlands.
;
_publ_section_acknowledgements      
;
;
_publ_section_figure_captions       
; View of the title compound with the atom numbering scheme.
Displacement ellipsoids for non-H atoms are drawn at the 50% probability level.
;

#===============================================================================

data_block_1                         

#===============================================================================

# 5. CHEMICAL DATA

_chemical_name_systematic           
;
;
_chemical_name_common                ?
_chemical_melting_point              ?
_chemical_formula_moiety            
'C7 H B O2, 2(H0.50), 2(H0.50)'
# Ex: 'C12 H16 N2 O6, H2 O' and '(Cd 2+)3, (C6 N6 Cr 3-)2, 2(H2 O)' 
_chemical_formula_structural         ?
_chemical_formula_sum               
', 2(H0.50)'
_chemical_formula_iupac              ?
_chemical_formula_weight                129.90
_chemical_compound_source           'see text'

loop_
_atom_type_symbol                   
_atom_type_description              
_atom_type_scat_dispersion_real     
_atom_type_scat_dispersion_imag     
_atom_type_scat_source              
 O   O    0.0106    0.0060
 'International Tables Vol C Tables 4.2.6.8 and 6.1.1.4'
 B   B    0.0013    0.0007
 'International Tables Vol C Tables 4.2.6.8 and 6.1.1.4'
 H   H    0.0000    0.0000
 'International Tables Vol C Tables 4.2.6.8 and 6.1.1.4'
 C   C    0.0033    0.0016
 'International Tables Vol C Tables 4.2.6.8 and 6.1.1.4'

#===============================================================================

# 6. CRYSTAL DATA

_symmetry_cell_setting                  Hexagonal
_symmetry_space_group_name_Hall      '-P 6c 2c'
_symmetry_space_group_name_H-M       'P 63/m m c'
_symmetry_Int_Tables_number                194

loop_
_symmetry_equiv_pos_site_id         
_symmetry_equiv_pos_as_xyz          
   1 x,y,z                         
   2 x-y,x,1/2+z                   
   3 -y,x-y,z                      
   4 -x,-y,1/2+z                   
   5 -x+y,-x,z                     
   6 y,-x+y,1/2+z                  
   7 -y,-x,1/2-z                   
   8 x-y,-y,-z                     
   9 x,x-y,1/2-z                   
  10 y,x,-z                        
  11 -x+y,y,1/2-z                  
  12 -x,-x+y,-z                    
  13 -x,-y,-z                      
  14 -x+y,-x,1/2-z                 
  15 y,-x+y,-z                     
  16 x,y,1/2-z                     
  17 x-y,x,-z                      
  18 -y,x-y,1/2-z                  
  19 y,x,1/2+z                     
  20 -x+y,y,z                      
  21 -x,-x+y,1/2+z                 
  22 -y,-x,z                       
  23 x-y,-y,1/2+z                  
  24 x,x-y,z                       

_cell_length_a                            17.47640
_cell_length_b                            17.47640
_cell_length_c                             6.57740
_cell_angle_alpha                               90
_cell_angle_beta                                90
_cell_angle_gamma                              120
_cell_volume                              1739.758
_cell_formula_units_Z                   12
_cell_measurement_temperature        ?
_cell_measurement_reflns_used        ?
_cell_measurement_theta_min          ?
_cell_measurement_theta_max          ?
_cell_special_details               
;
;

_exptl_crystal_description          ' ?'
_exptl_crystal_colour               ' ?'

_exptl_crystal_size_max              ?
_exptl_crystal_size_mid              ?
_exptl_crystal_size_min              ?
_exptl_crystal_size_rad              ?
_exptl_crystal_density_meas          ?
_exptl_crystal_density_diffrn            1.488
_exptl_crystal_density_method       'Not Measured'
_exptl_crystal_F_000                       792
_exptl_absorpt_coefficient_mu            0.106
_exptl_crystal_density_meas_temp     ?

# Permitted for _exptl_absorpt_correction_type :
# analytical     'analytical from crystal shape'
#                Example: de Meulenaer&Tompa: ABST
# cylinder       'cylindrical'
# gaussian       'Gaussian from crystal shape'
#                Example: PLATON/ABSG
# integration    'integration from crystal shape'
# multi-scan     'symmetry-related measurements'
#                Example: SADABS, MULABS
# none           'no absorption corr. applied'
# numerical      'numerical from crystal shape'
# psi-scan       'psi-scan corrections'
#                Example: PLATON/ABSP
# refdelf        'refined from delta-F'
#                Example: SHELXA, 
# sphere         'spherical'
#                Example: PLATON/ABSS
_exptl_absorpt_correction_type      ' ?'
# Example: '(North et al., 1968)'
_exptl_absorpt_process_details       ?
_exptl_absorpt_correction_T_min      ?
_exptl_absorpt_correction_T_max      ?

#===============================================================================

# 7. EXPERIMENTAL DATA

_exptl_special_details              
;
;
_diffrn_ambient_temperature          ?
_diffrn_radiation_wavelength           0.71073
_diffrn_radiation_probe              'x-ray'
_diffrn_radiation_type               'MoK\a'
_diffrn_radiation_source             ?
_diffrn_radiation_monochromator      ?

_diffrn_measurement_device_type      ?
_diffrn_measurement_method           ?
_diffrn_detector_area_resol_mean     ?

# number of measured reflections (redundant set)
_diffrn_reflns_number                ?
_diffrn_reflns_av_R_equivalents      ?
_diffrn_reflns_av_sigmaI/netI        ?
_diffrn_reflns_limit_h_min           ?
_diffrn_reflns_limit_h_max           ?
_diffrn_reflns_limit_k_min           ?
_diffrn_reflns_limit_k_max           ?
_diffrn_reflns_limit_l_min           ?
_diffrn_reflns_limit_l_max           ?
_diffrn_reflns_theta_min             ?
_diffrn_reflns_theta_max             ?
_diffrn_reflns_theta_full            ?
_diffrn_measured_fraction_theta_max  ?
_diffrn_measured_fraction_theta_full ?
_diffrn_reflns_reduction_process    
;
;

# number of unique reflections
_reflns_number_total                 ?
# number of observed reflections (> n sig(I))
_reflns_number_gt                    ?
_reflns_threshold_expression          ?

_computing_data_collection           ?
_computing_cell_refinement           ?
_computing_data_reduction            ?
_computing_structure_solution        ?
_computing_structure_refinement      ?
_computing_molecular_graphics        ?
_computing_publication_material      'PLATON (Spek, 2003)' 

#===============================================================================

# 8. REFINEMENT DATA

_refine_special_details              ?
_refine_ls_structure_factor_coef      ?
_refine_ls_matrix_type                ?
_refine_ls_weighting_scheme          ' ?'
_refine_ls_weighting_details        
 ?                                                                                                                      
_atom_sites_solution_primary        ' ?'
_atom_sites_solution_secondary      ' ?'
_atom_sites_solution_hydrogens      ' ?'


# Permitted for _refine_ls_hydrogen_treatment :
# refall  - refined all H parameters
# refxyz  - refined H coordinates only
# refU    - refined H U only
# noref   - no refinement of H parameters
# constr  - H parameters constrained
# mixed   - some constrained, some independent
# undef   - H-atom parameters not defined
_refine_ls_hydrogen_treatment       ' ?'

_refine_ls_extinction_method         ' ?'
_refine_ls_extinction_coef            ?                   
_refine_ls_extinction_expression    
 ?                                                                                                                      
_refine_ls_abs_structure_details     ?
_refine_ls_abs_structure_Flack      .
_refine_ls_number_reflns             ?
_refine_ls_number_parameters         ?
_refine_ls_number_restraints                 0
_refine_ls_number_constraints        ?
_refine_ls_R_factor_all              ?
_refine_ls_R_factor_gt               ?
_refine_ls_wR_factor_ref             ?
_refine_ls_wR_factor_gt              ?
_refine_ls_goodness_of_fit_ref       ?
_refine_ls_restrained_S_all          ?
_refine_ls_shift/su_max              ?
_refine_ls_shift/su_mean             ?
_refine_diff_density_max             ?
_refine_diff_density_min             ?
_refine_diff_density_rms             ?

#===============================================================================

# 9. ATOMIC COORDINATES AND DISPLACEMENT PARAMETERS

loop_
_atom_site_label                    
_atom_site_type_symbol              
_atom_site_thermal_displace_type    
_atom_site_fract_x                  
_atom_site_fract_y                  
_atom_site_fract_z                  
_atom_site_occupancy                
_atom_site_U_iso_or_equiv           
_atom_site_calc_flag                
_atom_site_refinement_flags         
O11 O Uiso 0.41669 0.00632 0.25000 1.000 0.0500 . .                             
O12 O Uiso 0.33964 0.08338 0.25000 1.000 0.0500 . .                             
C41 C Uiso 0.24846 -0.08478 0.25000 1.000 0.0500 . .                            
C42 C Uiso 0.16671 -0.08738 0.25000 1.000 0.0500 . .                            
C45 C Uiso 0.24589 -0.16649 0.25000 1.000 0.0500 . .                            
C47 C Uiso 0.61907 0.23814 0.25000 1.000 0.0500 . .                             
C48 C Uiso 0.57166 0.14333 0.25000 1.000 0.0500 . .                             
C49 C Uiso 0.47865 0.10022 0.25000 1.000 0.0500 . .                             
C50 C Uiso 0.43360 0.14536 0.25000 1.000 0.0500 . .                             
C51 C Uiso 0.47668 0.23834 0.25000 1.000 0.0500 . .                             
C54 C Uiso 0.71422 0.28578 0.25000 1.000 0.0500 . .                             
B5 B Uiso 0.33406 0.00080 0.25000 1.000 0.0500 . .                              
H11 H Uiso 0.16562 -0.02482 0.24963 1.000 0.0600 . .                            
H12 H Uiso 0.16763 0.47603 0.24695 0.500 0.0600 . .                             
H12 H Uiso 0.16763 0.47603 0.24695 0.500 0.0600 . .                             

#===============================================================================

# 10. MOLECULAR GEOMETRY

_geom_special_details               
;
 Bond distances, angles etc. have been calculated using the
 rounded fractional coordinates. All su's are estimated
 from the variances of the (full) variance-covariance matrix.
 The cell esds are taken into account in the estimation of
 distances, angles and torsion angles
;

loop_
_geom_bond_atom_site_label_1        
_geom_bond_atom_site_label_2        
_geom_bond_distance                 
_geom_bond_site_symmetry_1          
_geom_bond_site_symmetry_2          
_geom_bond_publ_flag                
 O11     C49          1.4452                     .       .                   yes
 O11     B5           1.3983                     .       .                   yes
 O12     C50          1.4460                     .       .                   yes
 O12     B5           1.3970                     .       .                   yes
 C41     C42          1.4065                     .       .                   no 
 C41     C45          1.4061                     .       .                   no 
 C41     B5           1.4958                     .       .                   yes
 C42     C42          1.3864                     .     7_555                 no 
 C45     C45          1.3876                     .     7_555                 no 
 C47     C48          1.4350                     .       .                   no 
 C47     C54          1.4401                     .       .                   no 
 C47     C54          1.4401                     .     5_665                 no 
 C48     C49          1.4090                     .       .                   no 
 C48     C49          1.4090                     .    11_655                 no 
 C49     C50          1.3650                     .       .                   no 
 C50     C51          1.4085                     .       .                   no 
 C51     C54          1.4360                     .     5_665                 no 
 C42     H11          1.1000                     .       .                   no 

loop_
_geom_angle_atom_site_label_1       
_geom_angle_atom_site_label_2       
_geom_angle_atom_site_label_3       
_geom_angle                         
_geom_angle_site_symmetry_1         
_geom_angle_site_symmetry_2         
_geom_angle_site_symmetry_3         
_geom_angle_publ_flag               
 C49     O11     B5           103.88             .       .       .           yes
 C50     O12     B5           103.91             .       .       .           yes
 C42     C41     C45          116.81             .       .       .           no 
 C42     C41     B5           121.61             .       .       .           yes
 C45     C41     B5           121.57             .       .       .           yes
 C41     C42     C42          121.60             .       .     7_555         no 
 C41     C45     C45          121.59             .       .     7_555         no 
 C48     C47     C54          120.05             .       .       .           no 
 C48     C47     C54          120.05             .       .     5_665         no 
 C54     C47     C54          119.91             .       .     5_665         no 
 C47     C48     C49          117.58             .       .       .           no 
 C47     C48     C49          117.58             .       .    11_655         no 
 C49     C48     C49          124.83             .       .    11_655         no 
 O11     C49     C48          128.04             .       .       .           yes
 O11     C49     C50          109.57             .       .       .           yes
 C48     C49     C50          122.38             .       .       .           no 
 O12     C50     C49          109.52             .       .       .           yes
 O12     C50     C51          128.02             .       .       .           yes
 C49     C50     C51          122.46             .       .       .           no 
 C50     C51     C54          117.58             .       .     5_665         no 
 C50     C51     C50          124.85             .       .     9_555         no 
 C50     C51     C54          117.58           9_555     .     5_665         no 
 C47     C54     C47          120.09             .       .     3_655         no 
 C47     C54     C51          119.95             .       .     3_655         no 
 C47     C54     C51          119.95           3_655     .     3_655         no 
 C41     C42     H11          119.00             .       .       .           no 
 C42     C42     H11          119.00           7_555     .       .           no 
 O12     B5      C41          123.45             .       .       .           yes
 O11     B5      O12          113.11             .       .       .           yes
 O11     B5      C41          123.44             .       .       .           yes

loop_
_geom_torsion_atom_site_label_1     
_geom_torsion_atom_site_label_2     
_geom_torsion_atom_site_label_3     
_geom_torsion_atom_site_label_4     
_geom_torsion                       
_geom_torsion_site_symmetry_1       
_geom_torsion_site_symmetry_2       
_geom_torsion_site_symmetry_3       
_geom_torsion_site_symmetry_4       
_geom_torsion_publ_flag             
 C49     O11     B5      O12            0.00     .       .       .       .   no 
 C49     O11     B5      C41          180.00     .       .       .       .   no 
 B5      O11     C49     C50            0.00     .       .       .       .   no 
 B5      O11     C49     C48          180.00     .       .       .       .   no 
 C50     O12     B5      C41          180.00     .       .       .       .   no 
 C50     O12     B5      O11            0.00     .       .       .       .   no 
 B5      O12     C50     C49            0.00     .       .       .       .   no 
 B5      O12     C50     C51          180.00     .       .       .       .   no 
 C45     C41     B5      O12          180.00     .       .       .       .   no 
 C42     C41     B5      O12            0.00     .       .       .       .   no 
 C45     C41     B5      O11            0.00     .       .       .       .   no 
 C42     C41     B5      O11          180.00     .       .       .       .   no 
 C54     C47     C48     C49          180.00     .       .       .       .   no 
 C47     C48     C49     C50            0.00     .       .       .       .   no 
 C47     C48     C49     O11          180.00     .       .       .       .   no 
 C48     C49     C50     C51            0.00     .       .       .       .   no 
 O11     C49     C50     O12            0.00     .       .       .       .   no 
 O11     C49     C50     C51          180.00     .       .       .       .   no 
 C48     C49     C50     O12          180.00     .       .       .       .   no 

loop_
_geom_contact_atom_site_label_1     
_geom_contact_atom_site_label_2     
_geom_contact_distance              
_geom_contact_site_symmetry_1       
_geom_contact_site_symmetry_2       
_geom_contact_publ_flag             
 O11     O12          2.3325                     .       .                   no 
 O11     O11          3.0224                     .    11_655                 no 
 O11     O11          3.0224                     .    11_655                 no 
 O12     O12          3.0213                     .     9_555                 no 
 O12     C41          3.2911                     .     8_555                 no 
 O12     O12          3.0213                     .     9_555                 no 
 O12     C41          3.2911                     .    23_555                 no 
 O12     O11          2.3325                     .       .                   no 
 O12     C41          3.2911                     .     8_556                 no 
 O12     C41          3.2911                     .    23_554                 no 
 O11     H12          2.6600                     .    14_555                 no 
 O11     H12          2.6600                     .     5_555                 no 
 O11     H12          2.6600                     .     5_555                 no 
 O11     H12          2.6600                     .    14_555                 no 
 O12     H11          2.6600                     .       .                   no 
 O12     H11          2.6600                     .       .                   no 
 C41     O12          3.2911                     .    23_555                 no 
 C41     O12          3.2911                     .     8_555                 no 
 C41     O12          3.2911                     .     8_556                 no 
 C41     O12          3.2911                     .    23_554                 no 
 C45     C51          3.4991                     .    15_555                 no 
 C45     C51          3.4991                     .    23_554                 no 
 C45     C51          3.4991                     .    23_555                 no 
 C45     C50          3.3506                     .     8_555                 no 
 C45     C51          3.4991                     .     6_554                 no 
 C45     C51          3.4991                     .     6_555                 no 
 C45     C51          3.4991                     .     8_556                 no 
 C45     C50          3.3506                     .     8_556                 no 
 C45     C51          3.4991                     .     8_555                 no 
 C45     C50          3.3506                     .    23_554                 no 
 C45     C50          3.3506                     .    23_555                 no 
 C50     C45          3.3506                     .     8_555                 no 
 C50     C45          3.3506                     .    23_554                 no 
 C50     C45          3.3506                     .     8_556                 no 
 C50     C45          3.3506                     .    23_555                 no 
 C51     C45          3.4991                     .    23_555                 no 
 C51     C45          3.4991                     .     8_556                 no 
 C51     C45          3.4991                     .    23_554                 no 
 C51     C45          3.4991                     .     8_555                 no 
 C41     H12          2.1700                     .     5_555                 no 
 C41     H12          2.1700                     .     5_555                 no 
 C41     H12          2.1700                     .    14_555                 no 
 C41     H12          2.1700                     .    14_555                 no 
 C45     H12          2.1500                     .     9_555                 no 
 C45     H12          2.1500                     .     9_555                 no 
 B5      B5           3.2888                     .    23_555                 no 
 B5      B5           3.2888                     .     8_555                 no 
 B5      B5           3.2888                     .     8_556                 no 
 B5      B5           3.2888                     .    23_554                 no 
 B5      H12          2.7500                     .     5_555                 no 
 B5      H12          2.7500                     .    14_555                 no 
 B5      H12          2.7500                     .    14_555                 no 
 B5      H12          2.7500                     .     5_555                 no 
 H12     C45          2.1500                     .     9_555                 no 
 H12     C45          2.1500                     .     9_555                 no 
 H12     C45          2.1500                     .     9_555                 no 
 H12     C45          2.1500                     .     9_555                 no 
 H11     O12          2.6600                     .       .                   no 

# Loop Mechanism for Extra Tables(s)

#loop_
#_publ_manuscript_incl_extra_item
#'_geom_extra_tableA_col_1'
#'_geom_extra_tableA_col_2'
#'_geom_extra_tableA_col_3'
#'_geom_extra_table_head_A'
#'_geom_table_footnote_A'
#'_geom_extra_tableB_col_1'
#'_geom_extra_tableB_col_2'
#'_geom_extra_tableB_col_3'
#'_geom_extra_table_head_B'
#'_geom_table_footnote_B'


#
#loop_
#_geom_extra_tableA_col_1
#_geom_extra_tableA_col_2
#_geom_extra_tableA_col_3
# ? ? ?


#
#loop_
#_geom_extra_tableB_col_1
#_geom_extra_tableB_col_2
#_geom_extra_tableB_col_3
# ? ? ?


#
#_geom_table_footnote_A
#;
# ?
#;


#
#_geom_table_footnote_B
#;
# ?
#;


#
#_geom_table_footnote_A
#;
# ?
#;


#
#_geom_table_footnote_B
#;
# ?
#;


#===END
