# Supplementary material for: On the reticular construction concept of covalent organic frameworks
Source: Beilstein J Nanotechnol. 2010 Nov 22;1:60–70. doi: 10.3762/bjnano.1.8 (PMC3045923; doi:10.3762/bjnano.1.8)
Supplement: File 2 — CIFs for selected structures. [file Beilstein_J_Nanotechnol-01-60-s002.zip › COF-8M_inc-a_1.cif]

# CIF-file generated for block_1   P 1               New: C2/m   

#==============================================================================
data_global
#==============================================================================

# 0. AUDIT DETAILS

_audit_creation_date                 'Jun 17 15:48:35 2010'
_audit_creation_method               'PLATON <TABLE ACC> option' 
_audit_update_record                
;
;

#===============================================================================

# 1. SUBMISSION DETAILS

_publ_contact_author_name           # Name of author for correspondence
;
;
_publ_contact_author_address        # address of author for correspondence
;
;

_publ_contact_author_email           ?
_publ_contact_author_fax             ?
_publ_contact_author_phone           ?

_publ_requested_journal              'Acta Crystallographica C' 
# Publication choise FI, CI or EI for Inorganic
#                    FM, CM or EM for Metal-organic
#                    FO, CO or EO for Organic
_publ_requested_category             ?
_publ_requested_coeditor_name        ?

_publ_contact_letter                # Include date of submission
;
Date of submission ?

Please consider this CIF submission for publication as a
Regular Structural Paper in Acta Crystallographica C. 
;

#===============================================================================

# 2. PROCESSING SUMMARY (JOURNAL OFFICE ONLY)

_journal_date_recd_electronic        ?

_journal_date_to_coeditor            ?
_journal_date_from_coeditor          ?
_journal_date_accepted               ?

_journal_date_printers_first         ?
_journal_date_printers_final         ?
_journal_date_proofs_out             ?
_journal_date_proofs_in              ?

_journal_coeditor_name               ?
_journal_coeditor_code               ?
_journal_coeditor_notes             
;
;

_journal_techeditor_code             ?
_journal_techeditor_notes           
;
;

_journal_coden_ASTM                  ?
_journal_name_full                   ?
_journal_year                        ?
_journal_volume                      ?
_journal_issue                       ?
_journal_page_first                  ?
_journal_page_last                   ?


_journal_suppl_publ_number           ?
_journal_suppl_publ_pages            ?


#===============================================================================

# 3. TITLE AND AUTHOR LIST

_publ_section_title                 
;
;
_publ_section_title_footnote        
;
;

# The loop structure below should contain the names and adresses of all
# authors, in the required order of publication. Repeat as necessary.


loop_
_publ_author_name                   
_publ_author_footnote               
_publ_author_address                
'?' # author name
;   # author related footnote
;
;   # Address of this author
;

#===============================================================================

# 4. TEXT

_publ_section_synopsis              
;
 ?
;
_publ_section_abstract              
;
 ?
;

# Insert blank lines between paragraphs

_publ_section_comment               
;
;
_publ_section_exptl_prep            
;
 ?
;
_publ_section_exptl_refinement      
;
 ?
;

# Insert blank lines between references

_publ_section_references            
;
 Allen, F.H. (2002).
   Acta Cryst. B58, 380-388.

 Altomare, A., Burla, M.C., Camalli, M., Cascarano, G.L., Giacovazzo, C.
   Guagliardi, A., Moliterni, A.G.G., Polidori, G. & Spagna, R.
   (1999) J. Appl. Cryst. 32, 115-119.

 Beurskens, P.T., Beurskens, G., de Gelder, R., Garc\'ia-Granda, S.,
 Gould, R.O., Israel, R. & Smits, J.M.M. (1999) The DIRDIF99 Program System,
   Technical Report of the Crystallography Laboratory,
   University of Nijmegen, The Netherlands.

 Boer, J.L. de & Duisenberg, A.J.M. (1984). Acta Cryst. A40, C-410.

 Boeyens, J.C.A. (1978). J.Cryst.Mol.Struct. 8, 317-320.

 Cremer, D. & Pople, J.A. (1975). J. Am. Chem. Soc. 97, 1354-1358.

 Duisenberg, A.J.M. (1992). J. Appl. Cryst. 25, 92-96.

 Duisenberg, A.J.M., Kroon-Batenburg, L.M.J. & Schreurs, A.M.M. (2003).
   J. Appl. Cryst. 36, 220-229.

 Enraf-Nonius (1989). CAD-4 Software. Version 5. Enraf-Nonius, Delft,
   The Netherlands.

 Flack, H.D. (1983). Acta Cryst. A39, 876-881.

 Hooft, R.W.W. (1998). Collect Software, Nonius B.V., Delft, The Netherlands.

 LePage, Y. (1987). J. Appl. Cryst. 20, 264-269.

 Mackay, A.L. (1984). Acta Cryst. A40, 165-166.

 Meulenaer, J. de & Tompa, H. (1965). Acta Cryst. 19, 1014-1018.

 North, A.C.T., Phillips, D.C. & Mathews, F.S. (1968).
  Acta Cryst. A24, 351-359.

 Otwinowski, Z. & Minor, W. (1997). Methods in Enzymology, Vol. 276,
   Macromolecular Crystallography, Part A, edited by C.W. Carter &
    R.M. Sweet, pp. 307-326. London: Academic Press.

 Sheldrick, G.M. (1986). SHELXS86. University of G\"ottingen, Germany.

 Sheldrick, G.M. (1993). SHELXL93. University of G\"ottingen, Germany.

 Sheldrick, G.M. (1997). SHELXS97. University of G\"ottingen, Germany.

 Sheldrick, G.M. (1997). SHELXL97. University of G\"ottingen, Germany.

 Sluis, P. van der & Spek, A.L. (1990). Acta Cryst. A46, 194-201.

 Spek, A.L. (1987). Acta Cryst. C43, 1233-1235.

 Spek, A.L. (1988). J. Appl. Cryst. 21, 578-579.

 Spek, A.L. (1994). Am. Crystallogr. Assoc.-Abstracts, 22, 66.

 Spek, A.L. (1997). HELENA, Program for Datareduction, Utrecht
   University, The Netherlands.

 Spek, A.L. (2003). J. Appl. Cryst. 36, 7-13.

 Wilson, A.J.C. (1992). Ed. International Tables for Crystallography,
   Volume C, Kluwer Academic Publishers, Dordrecht, The Netherlands.
;
_publ_section_acknowledgements      
;
;
_publ_section_figure_captions       
; View of the title compound with the atom numbering scheme.
Displacement ellipsoids for non-H atoms are drawn at the 50% probability level.
;

#===============================================================================

data_block_1                         

#===============================================================================

# 5. CHEMICAL DATA

_chemical_name_systematic           
;
;
_chemical_name_common                ?
_chemical_melting_point              ?
_chemical_formula_moiety            
'C20 H4 B3 O6, C'
# Ex: 'C12 H16 N2 O6, H2 O' and '(Cd 2+)3, (C6 N6 Cr 3-)2, 2(H2 O)' 
_chemical_formula_structural         ?
_chemical_formula_sum               
' H4 B3 O6, C'
_chemical_formula_iupac              ?
_chemical_formula_weight                384.67
_chemical_compound_source           'see text'

loop_
_atom_type_symbol                   
_atom_type_description              
_atom_type_scat_dispersion_real     
_atom_type_scat_dispersion_imag     
_atom_type_scat_source              
 O   O    0.0106    0.0060
 'International Tables Vol C Tables 4.2.6.8 and 6.1.1.4'
 B   B    0.0013    0.0007
 'International Tables Vol C Tables 4.2.6.8 and 6.1.1.4'
 H   H    0.0000    0.0000
 'International Tables Vol C Tables 4.2.6.8 and 6.1.1.4'
 C   C    0.0033    0.0016
 'International Tables Vol C Tables 4.2.6.8 and 6.1.1.4'

#===============================================================================

# 6. CRYSTAL DATA

_symmetry_cell_setting                 Monoclinic
_symmetry_space_group_name_Hall      '-C 2y'
_symmetry_space_group_name_H-M       'C 2/m'
_symmetry_Int_Tables_number                 12

loop_
_symmetry_equiv_pos_site_id         
_symmetry_equiv_pos_as_xyz          
   1 x,y,z                         
   2 -x,y,-z                       
   3 -x,-y,-z                      
   4 x,-y,z                        
   5 1/2+x,1/2+y,z                 
   6 1/2-x,1/2+y,-z                
   7 1/2-x,1/2-y,-z                
   8 1/2+x,1/2-y,z                 

_cell_length_a                            28.18080
_cell_length_b                            17.47640
_cell_length_c                             3.69780
_cell_angle_alpha                               90
_cell_angle_beta                           96.6580
_cell_angle_gamma                               90
_cell_volume                              1808.880
_cell_formula_units_Z                    4
_cell_measurement_temperature        ?
_cell_measurement_reflns_used        ?
_cell_measurement_theta_min          ?
_cell_measurement_theta_max          ?
_cell_special_details               
;
;

_exptl_crystal_description          ' ?'
_exptl_crystal_colour               ' ?'

_exptl_crystal_size_max              ?
_exptl_crystal_size_mid              ?
_exptl_crystal_size_min              ?
_exptl_crystal_size_rad              ?
_exptl_crystal_density_meas          ?
_exptl_crystal_density_diffrn            1.413
_exptl_crystal_density_method       'Not Measured'
_exptl_crystal_F_000                       772
_exptl_absorpt_coefficient_mu            0.101
_exptl_crystal_density_meas_temp     ?

# Permitted for _exptl_absorpt_correction_type :
# analytical     'analytical from crystal shape'
#                Example: de Meulenaer&Tompa: ABST
# cylinder       'cylindrical'
# gaussian       'Gaussian from crystal shape'
#                Example: PLATON/ABSG
# integration    'integration from crystal shape'
# multi-scan     'symmetry-related measurements'
#                Example: SADABS, MULABS
# none           'no absorption corr. applied'
# numerical      'numerical from crystal shape'
# psi-scan       'psi-scan corrections'
#                Example: PLATON/ABSP
# refdelf        'refined from delta-F'
#                Example: SHELXA, 
# sphere         'spherical'
#                Example: PLATON/ABSS
_exptl_absorpt_correction_type      ' ?'
# Example: '(North et al., 1968)'
_exptl_absorpt_process_details       ?
_exptl_absorpt_correction_T_min      ?
_exptl_absorpt_correction_T_max      ?

#===============================================================================

# 7. EXPERIMENTAL DATA

_exptl_special_details              
;
;
_diffrn_ambient_temperature          ?
_diffrn_radiation_wavelength           0.71073
_diffrn_radiation_probe              'x-ray'
_diffrn_radiation_type               'MoK\a'
_diffrn_radiation_source             ?
_diffrn_radiation_monochromator      ?

_diffrn_measurement_device_type      ?
_diffrn_measurement_method           ?
_diffrn_detector_area_resol_mean     ?

# number of measured reflections (redundant set)
_diffrn_reflns_number                ?
_diffrn_reflns_av_R_equivalents      ?
_diffrn_reflns_av_sigmaI/netI        ?
_diffrn_reflns_limit_h_min           ?
_diffrn_reflns_limit_h_max           ?
_diffrn_reflns_limit_k_min           ?
_diffrn_reflns_limit_k_max           ?
_diffrn_reflns_limit_l_min           ?
_diffrn_reflns_limit_l_max           ?
_diffrn_reflns_theta_min             ?
_diffrn_reflns_theta_max             ?
_diffrn_reflns_theta_full            ?
_diffrn_measured_fraction_theta_max  ?
_diffrn_measured_fraction_theta_full ?
_diffrn_reflns_reduction_process    
;
;

# number of unique reflections
_reflns_number_total                 ?
# number of observed reflections (> n sig(I))
_reflns_number_gt                    ?
_reflns_threshold_expression          ?

_computing_data_collection           ?
_computing_cell_refinement           ?
_computing_data_reduction            ?
_computing_structure_solution        ?
_computing_structure_refinement      ?
_computing_molecular_graphics        ?
_computing_publication_material      'PLATON (Spek, 2003)' 

#===============================================================================

# 8. REFINEMENT DATA

_refine_special_details              ?
_refine_ls_structure_factor_coef      ?
_refine_ls_matrix_type                ?
_refine_ls_weighting_scheme          ' ?'
_refine_ls_weighting_details        
 ?                                                                                                                      
_atom_sites_solution_primary        ' ?'
_atom_sites_solution_secondary      ' ?'
_atom_sites_solution_hydrogens      ' ?'


# Permitted for _refine_ls_hydrogen_treatment :
# refall  - refined all H parameters
# refxyz  - refined H coordinates only
# refU    - refined H U only
# noref   - no refinement of H parameters
# constr  - H parameters constrained
# mixed   - some constrained, some independent
# undef   - H-atom parameters not defined
_refine_ls_hydrogen_treatment       ' ?'

_refine_ls_extinction_method         ' ?'
_refine_ls_extinction_coef            ?                   
_refine_ls_extinction_expression    
 ?                                                                                                                      
_refine_ls_abs_structure_details     ?
_refine_ls_abs_structure_Flack      .
_refine_ls_number_reflns             ?
_refine_ls_number_parameters         ?
_refine_ls_number_restraints                 0
_refine_ls_number_constraints        ?
_refine_ls_R_factor_all              ?
_refine_ls_R_factor_gt               ?
_refine_ls_wR_factor_ref             ?
_refine_ls_wR_factor_gt              ?
_refine_ls_goodness_of_fit_ref       ?
_refine_ls_restrained_S_all          ?
_refine_ls_shift/su_max              ?
_refine_ls_shift/su_mean             ?
_refine_diff_density_max             ?
_refine_diff_density_min             ?
_refine_diff_density_rms             ?

#===============================================================================

# 9. ATOMIC COORDINATES AND DISPLACEMENT PARAMETERS

loop_
_atom_site_label                    
_atom_site_type_symbol              
_atom_site_thermal_displace_type    
_atom_site_fract_x                  
_atom_site_fract_y                  
_atom_site_fract_z                  
_atom_site_occupancy                
_atom_site_U_iso_or_equiv           
_atom_site_calc_flag                
_atom_site_refinement_flags         
O O Uiso 0.12482 0.29798 1.00255 1.000 0.0500 . .                               
O1 O Uiso 0.16336 0.41358 1.15668 1.000 0.0500 . .                              
O1 O Uiso 0.03839 0.21146 0.65632 1.000 0.0500 . .                              
C C Uiso 0.20892 0.29089 1.33885 1.000 0.0500 . .                               
C1 C Uiso 0.28956 0.28954 1.65969 1.000 0.0500 . .                              
C1# C Uiso 0.24979 0.32921 1.50259 1.000 0.0500 . .                             
C5 C Uiso 0.02376 0.42866 0.59565 1.000 0.0500 . .                              
C6 C Uiso 0.04745 0.35749 0.69106 1.000 0.0500 . .                              
C7 C Uiso 0.09392 0.36086 0.87751 1.000 0.0500 . .                              
C8 C Uiso 0.11645 0.42855 0.96816 1.000 0.0500 . .                              
C9 C Uiso 0.09485 0.50000 0.88260 1.000 0.0500 . .                              
C10 C Uiso 0.02251 0.28943 0.59096 1.000 0.0500 . .                             
C35 C Uiso -0.03973 0.03968 0.34374 1.000 0.0500 . .                            
C37 C Uiso 0.00000 0.08185 0.50000 1.000 0.0500 . .                             
B B Uiso 0.16616 0.33373 1.16759 1.000 0.0500 . .                               
B1 B Uiso 0.00000 0.16745 0.50000 1.000 0.0500 . .                              
C13 C Uiso 0.04750 0.50000 0.69160 1.000 0.0500 . .                             
H H Uiso 0.25021 0.39229 1.50605 1.000 0.0600 . .                               
H7 H Uiso -0.07086 0.07039 0.20529 1.000 0.0600 . .                             

#===============================================================================

# 10. MOLECULAR GEOMETRY

_geom_special_details               
;
 Bond distances, angles etc. have been calculated using the
 rounded fractional coordinates. All su's are estimated
 from the variances of the (full) variance-covariance matrix.
 The cell esds are taken into account in the estimation of
 distances, angles and torsion angles
;

loop_
_geom_bond_atom_site_label_1        
_geom_bond_atom_site_label_2        
_geom_bond_distance                 
_geom_bond_site_symmetry_1          
_geom_bond_site_symmetry_2          
_geom_bond_publ_flag                
 O       C7           1.4444                     .       .                   yes
 O       B            1.3983                     .       .                   yes
 O1      C8           1.4451                     .       .                   yes
 O1      B            1.3980                     .       .                   yes
 O1      C10          1.4458                     .       .                   yes
 O1      B1           1.3968                     .       .                   yes
 C       C1#          1.4071                     .       .                   no 
 C       B            1.4956                     .       .                   yes
 C1      C1#          1.3868                     .       .                   no 
 C5      C6           1.4362                     .       .                   no 
 C5      C5           1.4402                     .     2_556                 no 
 C6      C7           1.4087                     .       .                   no 
 C6      C10          1.4091                     .       .                   no 
 C7      C8           1.3659                     .       .                   no 
 C8      C9           1.4090                     .       .                   no 
 C10     C10          1.3654                     .     2_556                 no 
 C35     C37          1.4073                     .       .                   no 
 C35     C35          1.3869                     .     4_555                 no 
 C37     B1           1.4960                     .       .                   yes
 C1#     H            1.1000                     .       .                   no 
 C35     H7           1.1000                     .       .                   no 

loop_
_geom_angle_atom_site_label_1       
_geom_angle_atom_site_label_2       
_geom_angle_atom_site_label_3       
_geom_angle                         
_geom_angle_site_symmetry_1         
_geom_angle_site_symmetry_2         
_geom_angle_site_symmetry_3         
_geom_angle_publ_flag               
 C7      O       B            103.92             .       .       .           yes
 C8      O1      B            103.89             .       .       .           yes
 C10     O1      B1           103.88             .       .       .           yes
 C1#     C       B            121.54             .       .       .           yes
 C       C1#     C1           121.58             .       .       .           no 
 C5      C5      C6           120.00           2_556     .       .           no 
 C5      C6      C7           117.60             .       .       .           no 
 C5      C6      C10          117.58             .       .       .           no 
 C7      C6      C10          124.82             .       .       .           no 
 O       C7      C6           128.07             .       .       .           yes
 O       C7      C8           109.54             .       .       .           yes
 C6      C7      C8           122.39             .       .       .           no 
 O1      C8      C7           109.56             .       .       .           yes
 O1      C8      C9           128.02             .       .       .           yes
 C7      C8      C9           122.41             .       .       .           no 
 C8      C9      C8           124.81             .       .     4_565         no 
 O1      C10     C6           128.05             .       .       .           yes
 O1      C10     C10          109.53             .       .     2_556         yes
 C6      C10     C10          122.42             .       .     2_556         no 
 C35     C35     C37          121.58           4_555     .       .           no 
 C35     C37     B1           121.58             .       .       .           yes
 C35     C37     C35          116.84             .       .     2_556         no 
 C35     C37     B1           121.58           2_556     .       .           yes
 C1      C1#     H            119.00             .       .       .           no 
 C       C1#     H            119.00             .       .       .           no 
 C37     C35     H7           119.00             .       .       .           no 
 C35     C35     H7           119.00           4_555     .       .           no 
 O       B       O1           113.08             .       .       .           yes
 O       B       C            123.42             .       .       .           yes
 O1      B       C            123.50             .       .       .           yes
 O1      B1      O1           113.18             .       .     2_556         yes
 O1      B1      C37          123.41           2_556     .       .           yes
 O1      B1      C37          123.41             .       .       .           yes

loop_
_geom_torsion_atom_site_label_1     
_geom_torsion_atom_site_label_2     
_geom_torsion_atom_site_label_3     
_geom_torsion_atom_site_label_4     
_geom_torsion                       
_geom_torsion_site_symmetry_1       
_geom_torsion_site_symmetry_2       
_geom_torsion_site_symmetry_3       
_geom_torsion_site_symmetry_4       
_geom_torsion_publ_flag             
 B       O       C7      C8            -0.24     .       .       .       .   no 
 C7      O       B       C           -179.85     .       .       .       .   no 
 C7      O       B       O1             0.28     .       .       .       .   no 
 B       O       C7      C6           179.95     .       .       .       .   no 
 B1      O1      C10     C6          -179.80     .       .       .       .   no 
 C8      O1      B       O             -0.20     .       .       .       .   no 
 C8      O1      B       C            179.93     .       .       .       .   no 
 C10     O1      B1      O1            -0.10     .       .       .     2_556 no 
 C10     O1      B1      C37          179.91     .       .       .       .   no 
 B       O1      C8      C9           179.83     .       .       .       .   no 
 B1      O1      C10     C10            0.27     .       .       .     2_556 no 
 B       O1      C8      C7             0.03     .       .       .       .   no 
 C1#     C       B       O           -179.90     .       .       .       .   no 
 C1#     C       B       O1            -0.04     .       .       .       .   no 
 B       C       C1#     C1          -179.64     .       .       .       .   no 
 C6      C5      C5      C6            -0.00     .       .     2_556   2_556 no 
 C5      C5      C6      C7           179.90   2_556     .       .       .   no 
 C5      C5      C6      C10           -0.04   2_556     .       .       .   no 
 C5      C6      C10     C10            0.16     .       .       .     2_556 no 
 C10     C6      C7      C8          -179.96     .       .       .       .   no 
 C7      C6      C10     C10         -179.78     .       .       .     2_556 no 
 C5      C6      C10     O1          -179.77     .       .       .       .   no 
 C5      C6      C7      C8             0.10     .       .       .       .   no 
 C5      C6      C7      O            179.87     .       .       .       .   no 
 C7      C6      C10     O1             0.29     .       .       .       .   no 
 C10     C6      C7      O             -0.19     .       .       .       .   no 
 O       C7      C8      C9          -179.68     .       .       .       .   no 
 O       C7      C8      O1             0.14     .       .       .       .   no 
 C6      C7      C8      C9             0.14     .       .       .       .   no 
 C6      C7      C8      O1           179.94     .       .       .       .   no 
 O1      C8      C9      C8             0.47     .       .       .     4_565 no 
 C7      C8      C9      C8          -179.76     .       .       .     4_565 no 
 O1      C10     C10     O1            -0.34     .       .     2_556   2_556 no 
 C6      C10     C10     C6            -0.22     .       .     2_556   2_556 no 
 O1      C10     C10     C6           179.72     .       .     2_556   2_556 no 
 C6      C10     C10     O1           179.72     .       .     2_556   2_556 no 
 C35     C35     C37     B1          -180.00   4_555     .       .       .   no 
 C35     C37     B1      O1            -0.90   2_556     .       .       .   no 
 C35     C37     B1      O1           179.10     .       .       .       .   no 
 C35     C37     B1      O1            -0.90     .       .       .     2_556 no 

loop_
_geom_contact_atom_site_label_1     
_geom_contact_atom_site_label_2     
_geom_contact_distance              
_geom_contact_site_symmetry_1       
_geom_contact_site_symmetry_2       
_geom_contact_publ_flag             
 O       O1           2.3329                     .       .                   no 
 O       O1           3.0224                     .       .                   no 
 O       C1           3.0037                     .     7_558                 no 
 O1      O            2.3329                     .       .                   no 
 O1      O1           2.3320                     .     2_556                 no 
 O1      O1           3.0206                     .     4_565                 no 
 O1      O            3.0224                     .       .                   no 
 O1      H            2.6600                     .       .                   no 
 O1      H7           2.6600                     .     2_556                 no 
 C       C1           3.5771                     .     1_554                 no 
 C       C1#          3.4876                     .     1_554                 no 
 C       B            3.5014                     .     1_556                 no 
 C       C            2.8608                     .     7_558                 no 
 C       C1#          2.4382                     .     7_558                 no 
 C1      C            3.5771                     .     1_556                 no 
 C1      C1#          3.5017                     .     1_556                 no 
 C1      O            3.0037                     .     7_558                 no 
 C1      C1           2.7687                     .     7_558                 no 
 C1      C1#          2.3963                     .     7_558                 no 
 C1      B            2.5340                     .     7_558                 no 
 C1#     C            3.4876                     .     1_556                 no 
 C1#     C1           3.5017                     .     1_554                 no 
 C1#     C            2.4382                     .     7_558                 no 
 C1#     C1           2.3963                     .     7_558                 no 
 C1#     C1#          2.7687                     .     7_558                 no 
 C5      C9           2.4902                     .       .                   no 
 C5      C5           3.4153                     .     2_557                 no 
 C5      C13          2.4942                     .     2_556                 no 
 C5      C5           2.8795                     .     3_566                 no 
 C5      C13          2.4942                     .     3_566                 no 
 C5      C5           2.4935                     .     4_565                 no 
 C6      C7           3.4179                     .     1_554                 no 
 C6      C13          2.4906                     .       .                   no 
 C6      C13          2.4906                     .     4_565                 no 
 C7      C6           3.4179                     .     1_556                 no 
 C7      C13          2.8086                     .       .                   no 
 C7      C13          2.8086                     .     4_565                 no 
 C8      C13          2.4331                     .       .                   no 
 C8      C13          2.4331                     .     4_565                 no 
 C9      C5           2.4902                     .       .                   no 
 C9      C13          3.4140                     .     1_556                 no 
 C9      C5           2.4902                     .     4_565                 no 
 C9      C13          3.4140                     .     4_566                 no 
 C10     C10          3.4133                     .     2_557                 no 
 C13     C8           2.4331                     .       .                   no 
 C13     C9           3.4140                     .     1_554                 no 
 C13     C5           2.4942                     .     2_556                 no 
 C13     C13          2.8802                     .     2_556                 no 
 C13     C5           2.4942                     .     3_566                 no 
 C13     C13          2.8802                     .     3_566                 no 
 C13     C6           2.4906                     .     4_565                 no 
 C13     C7           2.8086                     .     4_565                 no 
 C13     C8           2.4331                     .     4_565                 no 
 C13     C9           3.4140                     .     4_564                 no 
 C13     C6           2.4906                     .       .                   no 
 C13     C7           2.8086                     .       .                   no 
 C35     C37          2.4389                     .     3_556                 no 
 C35     C37          3.5130                     .     2_555                 no 
 C35     C35          2.7701                     .     3_556                 no 
 C35     C37          3.5130                     .     1_554                 no 
 C35     C35          3.5773                     .     2_555                 no 
 C37     C35          3.5130                     .     1_556                 no 
 C37     C35          3.5130                     .     2_555                 no 
 C37     C35          2.4389                     .     3_556                 no 
 C37     C37          2.8609                     .     3_556                 no 
 B       C            3.5014                     .     1_554                 no 
 B       C1           2.5340                     .     7_558                 no 
 H       O1           2.6600                     .       .                   no 
 H7      O1           2.6600                     .     2_556                 no 

# Loop Mechanism for Extra Tables(s)

#loop_
#_publ_manuscript_incl_extra_item
#'_geom_extra_tableA_col_1'
#'_geom_extra_tableA_col_2'
#'_geom_extra_tableA_col_3'
#'_geom_extra_table_head_A'
#'_geom_table_footnote_A'
#'_geom_extra_tableB_col_1'
#'_geom_extra_tableB_col_2'
#'_geom_extra_tableB_col_3'
#'_geom_extra_table_head_B'
#'_geom_table_footnote_B'


#
#loop_
#_geom_extra_tableA_col_1
#_geom_extra_tableA_col_2
#_geom_extra_tableA_col_3
# ? ? ?


#
#loop_
#_geom_extra_tableB_col_1
#_geom_extra_tableB_col_2
#_geom_extra_tableB_col_3
# ? ? ?


#
#_geom_table_footnote_A
#;
# ?
#;


#
#_geom_table_footnote_B
#;
# ?
#;


#
#_geom_table_footnote_A
#;
# ?
#;


#
#_geom_table_footnote_B
#;
# ?
#;


#===END
