# Supplementary material for: On the reticular construction concept of covalent organic frameworks
Source: Beilstein J Nanotechnol. 2010 Nov 22;1:60–70. doi: 10.3762/bjnano.1.8 (PMC3045923; doi:10.3762/bjnano.1.8)
Supplement: File 2 — CIFs for selected structures. [file Beilstein_J_Nanotechnol-01-60-s002.zip › COF-8M_ser-a_1.cif]

# CIF-file generated for block_1   P 1               New: Cmcm   

#==============================================================================
data_global
#==============================================================================

# 0. AUDIT DETAILS

_audit_creation_date                 'Jun 17 15:49:51 2010'
_audit_creation_method               'PLATON <TABLE ACC> option' 
_audit_update_record                
;
;

#===============================================================================

# 1. SUBMISSION DETAILS

_publ_contact_author_name           # Name of author for correspondence
;
;
_publ_contact_author_address        # address of author for correspondence
;
;

_publ_contact_author_email           ?
_publ_contact_author_fax             ?
_publ_contact_author_phone           ?

_publ_requested_journal              'Acta Crystallographica C' 
# Publication choise FI, CI or EI for Inorganic
#                    FM, CM or EM for Metal-organic
#                    FO, CO or EO for Organic
_publ_requested_category             ?
_publ_requested_coeditor_name        ?

_publ_contact_letter                # Include date of submission
;
Date of submission ?

Please consider this CIF submission for publication as a
Regular Structural Paper in Acta Crystallographica C. 
;

#===============================================================================

# 2. PROCESSING SUMMARY (JOURNAL OFFICE ONLY)

_journal_date_recd_electronic        ?

_journal_date_to_coeditor            ?
_journal_date_from_coeditor          ?
_journal_date_accepted               ?

_journal_date_printers_first         ?
_journal_date_printers_final         ?
_journal_date_proofs_out             ?
_journal_date_proofs_in              ?

_journal_coeditor_name               ?
_journal_coeditor_code               ?
_journal_coeditor_notes             
;
;

_journal_techeditor_code             ?
_journal_techeditor_notes           
;
;

_journal_coden_ASTM                  ?
_journal_name_full                   ?
_journal_year                        ?
_journal_volume                      ?
_journal_issue                       ?
_journal_page_first                  ?
_journal_page_last                   ?


_journal_suppl_publ_number           ?
_journal_suppl_publ_pages            ?


#===============================================================================

# 3. TITLE AND AUTHOR LIST

_publ_section_title                 
;
;
_publ_section_title_footnote        
;
;

# The loop structure below should contain the names and adresses of all
# authors, in the required order of publication. Repeat as necessary.


loop_
_publ_author_name                   
_publ_author_footnote               
_publ_author_address                
'?' # author name
;   # author related footnote
;
;   # Address of this author
;

#===============================================================================

# 4. TEXT

_publ_section_synopsis              
;
 ?
;
_publ_section_abstract              
;
 ?
;

# Insert blank lines between paragraphs

_publ_section_comment               
;
;
_publ_section_exptl_prep            
;
 ?
;
_publ_section_exptl_refinement      
;
 ?
;

# Insert blank lines between references

_publ_section_references            
;
 Allen, F.H. (2002).
   Acta Cryst. B58, 380-388.

 Altomare, A., Burla, M.C., Camalli, M., Cascarano, G.L., Giacovazzo, C.
   Guagliardi, A., Moliterni, A.G.G., Polidori, G. & Spagna, R.
   (1999) J. Appl. Cryst. 32, 115-119.

 Beurskens, P.T., Beurskens, G., de Gelder, R., Garc\'ia-Granda, S.,
 Gould, R.O., Israel, R. & Smits, J.M.M. (1999) The DIRDIF99 Program System,
   Technical Report of the Crystallography Laboratory,
   University of Nijmegen, The Netherlands.

 Boer, J.L. de & Duisenberg, A.J.M. (1984). Acta Cryst. A40, C-410.

 Boeyens, J.C.A. (1978). J.Cryst.Mol.Struct. 8, 317-320.

 Cremer, D. & Pople, J.A. (1975). J. Am. Chem. Soc. 97, 1354-1358.

 Duisenberg, A.J.M. (1992). J. Appl. Cryst. 25, 92-96.

 Duisenberg, A.J.M., Kroon-Batenburg, L.M.J. & Schreurs, A.M.M. (2003).
   J. Appl. Cryst. 36, 220-229.

 Enraf-Nonius (1989). CAD-4 Software. Version 5. Enraf-Nonius, Delft,
   The Netherlands.

 Flack, H.D. (1983). Acta Cryst. A39, 876-881.

 Hooft, R.W.W. (1998). Collect Software, Nonius B.V., Delft, The Netherlands.

 LePage, Y. (1987). J. Appl. Cryst. 20, 264-269.

 Mackay, A.L. (1984). Acta Cryst. A40, 165-166.

 Meulenaer, J. de & Tompa, H. (1965). Acta Cryst. 19, 1014-1018.

 North, A.C.T., Phillips, D.C. & Mathews, F.S. (1968).
  Acta Cryst. A24, 351-359.

 Otwinowski, Z. & Minor, W. (1997). Methods in Enzymology, Vol. 276,
   Macromolecular Crystallography, Part A, edited by C.W. Carter &
    R.M. Sweet, pp. 307-326. London: Academic Press.

 Sheldrick, G.M. (1986). SHELXS86. University of G\"ottingen, Germany.

 Sheldrick, G.M. (1993). SHELXL93. University of G\"ottingen, Germany.

 Sheldrick, G.M. (1997). SHELXS97. University of G\"ottingen, Germany.

 Sheldrick, G.M. (1997). SHELXL97. University of G\"ottingen, Germany.

 Sluis, P. van der & Spek, A.L. (1990). Acta Cryst. A46, 194-201.

 Spek, A.L. (1987). Acta Cryst. C43, 1233-1235.

 Spek, A.L. (1988). J. Appl. Cryst. 21, 578-579.

 Spek, A.L. (1994). Am. Crystallogr. Assoc.-Abstracts, 22, 66.

 Spek, A.L. (1997). HELENA, Program for Datareduction, Utrecht
   University, The Netherlands.

 Spek, A.L. (2003). J. Appl. Cryst. 36, 7-13.

 Wilson, A.J.C. (1992). Ed. International Tables for Crystallography,
   Volume C, Kluwer Academic Publishers, Dordrecht, The Netherlands.
;
_publ_section_acknowledgements      
;
;
_publ_section_figure_captions       
; View of the title compound with the atom numbering scheme.
Displacement ellipsoids for non-H atoms are drawn at the 50% probability level.
;

#===============================================================================

data_block_1                         

#===============================================================================

# 5. CHEMICAL DATA

_chemical_name_systematic           
;
;
_chemical_name_common                ?
_chemical_melting_point              ?
_chemical_formula_moiety            
'C21 H6 B3 O6'
# Ex: 'C12 H16 N2 O6, H2 O' and '(Cd 2+)3, (C6 N6 Cr 3-)2, 2(H2 O)' 
_chemical_formula_structural         ?
_chemical_formula_sum               
'C21 H6 B3 O6'
_chemical_formula_iupac              ?
_chemical_formula_weight                386.69
_chemical_compound_source           'see text'

loop_
_atom_type_symbol                   
_atom_type_description              
_atom_type_scat_dispersion_real     
_atom_type_scat_dispersion_imag     
_atom_type_scat_source              
 O   O    0.0106    0.0060
 'International Tables Vol C Tables 4.2.6.8 and 6.1.1.4'
 B   B    0.0013    0.0007
 'International Tables Vol C Tables 4.2.6.8 and 6.1.1.4'
 H   H    0.0000    0.0000
 'International Tables Vol C Tables 4.2.6.8 and 6.1.1.4'
 C   C    0.0033    0.0016
 'International Tables Vol C Tables 4.2.6.8 and 6.1.1.4'

#===============================================================================

# 6. CRYSTAL DATA

_symmetry_cell_setting               Orthorhombic
_symmetry_space_group_name_Hall      '-C 2c 2'
_symmetry_space_group_name_H-M       'C m c m'
_symmetry_Int_Tables_number                 63

loop_
_symmetry_equiv_pos_site_id         
_symmetry_equiv_pos_as_xyz          
   1 x,y,z                         
   2 -x,-y,1/2+z                   
   3 x,-y,-z                       
   4 -x,y,1/2-z                    
   5 -x,-y,-z                      
   6 x,y,1/2-z                     
   7 -x,y,z                        
   8 x,-y,1/2+z                    
   9 1/2+x,1/2+y,z                 
  10 1/2-x,1/2-y,1/2+z             
  11 1/2+x,1/2-y,-z                
  12 1/2-x,1/2+y,1/2-z             
  13 1/2-x,1/2-y,-z                
  14 1/2+x,1/2+y,1/2-z             
  15 1/2-x,1/2+y,z                 
  16 1/2+x,1/2-y,1/2+z             

_cell_length_a                            17.47640
_cell_length_b                            30.27000
_cell_length_c                             6.81950
_cell_angle_alpha                               90
_cell_angle_beta                                90
_cell_angle_gamma                               90
_cell_volume                              3607.588
_cell_formula_units_Z                    8
_cell_measurement_temperature        ?
_cell_measurement_reflns_used        ?
_cell_measurement_theta_min          ?
_cell_measurement_theta_max          ?
_cell_special_details               
;
;

_exptl_crystal_description          ' ?'
_exptl_crystal_colour               ' ?'

_exptl_crystal_size_max              ?
_exptl_crystal_size_mid              ?
_exptl_crystal_size_min              ?
_exptl_crystal_size_rad              ?
_exptl_crystal_density_meas          ?
_exptl_crystal_density_diffrn            1.424
_exptl_crystal_density_method       'Not Measured'
_exptl_crystal_F_000                      1560
_exptl_absorpt_coefficient_mu            0.102
_exptl_crystal_density_meas_temp     ?

# Permitted for _exptl_absorpt_correction_type :
# analytical     'analytical from crystal shape'
#                Example: de Meulenaer&Tompa: ABST
# cylinder       'cylindrical'
# gaussian       'Gaussian from crystal shape'
#                Example: PLATON/ABSG
# integration    'integration from crystal shape'
# multi-scan     'symmetry-related measurements'
#                Example: SADABS, MULABS
# none           'no absorption corr. applied'
# numerical      'numerical from crystal shape'
# psi-scan       'psi-scan corrections'
#                Example: PLATON/ABSP
# refdelf        'refined from delta-F'
#                Example: SHELXA, 
# sphere         'spherical'
#                Example: PLATON/ABSS
_exptl_absorpt_correction_type      ' ?'
# Example: '(North et al., 1968)'
_exptl_absorpt_process_details       ?
_exptl_absorpt_correction_T_min      ?
_exptl_absorpt_correction_T_max      ?

#===============================================================================

# 7. EXPERIMENTAL DATA

_exptl_special_details              
;
;
_diffrn_ambient_temperature          ?
_diffrn_radiation_wavelength           0.71073
_diffrn_radiation_probe              'x-ray'
_diffrn_radiation_type               'MoK\a'
_diffrn_radiation_source             ?
_diffrn_radiation_monochromator      ?

_diffrn_measurement_device_type      ?
_diffrn_measurement_method           ?
_diffrn_detector_area_resol_mean     ?

# number of measured reflections (redundant set)
_diffrn_reflns_number                ?
_diffrn_reflns_av_R_equivalents      ?
_diffrn_reflns_av_sigmaI/netI        ?
_diffrn_reflns_limit_h_min           ?
_diffrn_reflns_limit_h_max           ?
_diffrn_reflns_limit_k_min           ?
_diffrn_reflns_limit_k_max           ?
_diffrn_reflns_limit_l_min           ?
_diffrn_reflns_limit_l_max           ?
_diffrn_reflns_theta_min             ?
_diffrn_reflns_theta_max             ?
_diffrn_reflns_theta_full            ?
_diffrn_measured_fraction_theta_max  ?
_diffrn_measured_fraction_theta_full ?
_diffrn_reflns_reduction_process    
;
;

# number of unique reflections
_reflns_number_total                 ?
# number of observed reflections (> n sig(I))
_reflns_number_gt                    ?
_reflns_threshold_expression          ?

_computing_data_collection           ?
_computing_cell_refinement           ?
_computing_data_reduction            ?
_computing_structure_solution        ?
_computing_structure_refinement      ?
_computing_molecular_graphics        ?
_computing_publication_material      'PLATON (Spek, 2003)' 

#===============================================================================

# 8. REFINEMENT DATA

_refine_special_details              ?
_refine_ls_structure_factor_coef      ?
_refine_ls_matrix_type                ?
_refine_ls_weighting_scheme          ' ?'
_refine_ls_weighting_details        
 ?                                                                                                                      
_atom_sites_solution_primary        ' ?'
_atom_sites_solution_secondary      ' ?'
_atom_sites_solution_hydrogens      ' ?'


# Permitted for _refine_ls_hydrogen_treatment :
# refall  - refined all H parameters
# refxyz  - refined H coordinates only
# refU    - refined H U only
# noref   - no refinement of H parameters
# constr  - H parameters constrained
# mixed   - some constrained, some independent
# undef   - H-atom parameters not defined
_refine_ls_hydrogen_treatment       ' ?'

_refine_ls_extinction_method         ' ?'
_refine_ls_extinction_coef            ?                   
_refine_ls_extinction_expression    
 ?                                                                                                                      
_refine_ls_abs_structure_details     ?
_refine_ls_abs_structure_Flack      .
_refine_ls_number_reflns             ?
_refine_ls_number_parameters         ?
_refine_ls_number_restraints                 0
_refine_ls_number_constraints        ?
_refine_ls_R_factor_all              ?
_refine_ls_R_factor_gt               ?
_refine_ls_wR_factor_ref             ?
_refine_ls_wR_factor_gt              ?
_refine_ls_goodness_of_fit_ref       ?
_refine_ls_restrained_S_all          ?
_refine_ls_shift/su_max              ?
_refine_ls_shift/su_mean             ?
_refine_diff_density_max             ?
_refine_diff_density_min             ?
_refine_diff_density_rms             ?

#===============================================================================

# 9. ATOMIC COORDINATES AND DISPLACEMENT PARAMETERS

loop_
_atom_site_label                    
_atom_site_type_symbol              
_atom_site_thermal_displace_type    
_atom_site_fract_x                  
_atom_site_fract_y                  
_atom_site_fract_z                  
_atom_site_occupancy                
_atom_site_U_iso_or_equiv           
_atom_site_calc_flag                
_atom_site_refinement_flags         
O11 O Uiso 0.20207 0.14821 0.75000 1.000 0.0500 . .                             
O12 O Uiso 0.08647 0.18673 0.75000 1.000 0.0500 . .                             
O13 O Uiso 0.28846 -0.01532 0.75000 1.000 0.0500 . .                            
O14 O Uiso 0.28848 0.06178 0.75000 1.000 0.0500 . .                             
O15 O Uiso 0.08644 -0.14026 0.75000 1.000 0.0500 . .                            
O16 O Uiso 0.20206 -0.10173 0.75000 1.000 0.0500 . .                            
C41 C Uiso 0.20909 0.23232 0.75000 1.000 0.0500 . .                             
C42 C Uiso 0.17080 0.27320 0.75000 1.000 0.0500 . .                             
C43 C Uiso 0.21046 0.31289 0.75000 1.000 0.0500 . .                             
C44 C Uiso 0.29094 0.31416 0.75000 1.000 0.0500 . .                             
C45 C Uiso 0.32925 0.27330 0.75000 1.000 0.0500 . .                             
C46 C Uiso 0.28957 0.23361 0.75000 1.000 0.0500 . .                             
C47 C Uiso 0.07137 0.04701 0.75000 1.000 0.0500 . .                             
C48 C Uiso 0.14251 0.07074 0.75000 1.000 0.0500 . .                             
C49 C Uiso 0.13908 0.11726 0.75000 1.000 0.0500 . .                             
C50 C Uiso 0.07148 0.13979 0.75000 1.000 0.0500 . .                             
C51 C Uiso 0.00000 0.11828 0.75000 1.000 0.0500 . .                             
C52 C Uiso 0.21057 0.04578 0.75000 1.000 0.0500 . .                             
C54 C Uiso 0.07135 -0.00053 0.75000 1.000 0.0500 . .                            
C55 C Uiso 0.00000 -0.02432 0.75000 1.000 0.0500 . .                            
C58 C Uiso 0.00000 0.07082 0.75000 1.000 0.0500 . .                             
C59 C Uiso 0.14253 -0.02425 0.75000 1.000 0.0500 . .                            
C60 C Uiso 0.21059 0.00070 0.75000 1.000 0.0500 . .                             
C63 C Uiso 0.13909 -0.07077 0.75000 1.000 0.0500 . .                            
C65 C Uiso 0.00000 -0.07178 0.75000 1.000 0.0500 . .                            
C66 C Uiso 0.07148 -0.09331 0.75000 1.000 0.0500 . .                            
C77 C Uiso 0.46030 -0.01640 0.75000 1.000 0.0500 . .                            
C79 C Uiso 0.41812 0.02322 0.75000 1.000 0.0500 . .                             
C80 C Uiso 0.46033 0.06281 0.75000 1.000 0.0500 . .                             
B5 B Uiso 0.16629 0.18952 0.75000 1.000 0.0500 . .                              
B6 B Uiso 0.33253 0.02322 0.75000 1.000 0.0500 . .                              
B7 B Uiso 0.16626 -0.14304 0.75000 1.000 0.0500 . .                             
H11 H Uiso 0.10773 0.27372 0.75000 1.000 0.0600 . .                             
H12 H Uiso 0.32193 0.20236 0.75000 1.000 0.0600 . .                             
H13 H Uiso 0.39233 0.27277 0.75000 1.000 0.0600 . .                             
H14 H Uiso 0.17813 0.34416 0.75000 1.000 0.0600 . .                             
H19 H Uiso 0.42956 -0.04817 0.75042 1.000 0.0600 . .                            
H20 H Uiso 0.42956 0.09459 0.74894 1.000 0.0600 . .                             

#===============================================================================

# 10. MOLECULAR GEOMETRY

_geom_special_details               
;
 Bond distances, angles etc. have been calculated using the
 rounded fractional coordinates. All su's are estimated
 from the variances of the (full) variance-covariance matrix.
 The cell esds are taken into account in the estimation of
 distances, angles and torsion angles
;

loop_
_geom_bond_atom_site_label_1        
_geom_bond_atom_site_label_2        
_geom_bond_distance                 
_geom_bond_site_symmetry_1          
_geom_bond_site_symmetry_2          
_geom_bond_publ_flag                
 O11     C49          1.4455                     .       .                   yes
 O11     B5           1.3981                     .       .                   yes
 O12     C50          1.4448                     .       .                   yes
 O12     B5           1.3975                     .       .                   yes
 O13     C60          1.4447                     .       .                   yes
 O13     B6           1.3979                     .       .                   yes
 O14     C52          1.4452                     .       .                   yes
 O14     B6           1.3982                     .       .                   yes
 O15     C66          1.4450                     .       .                   yes
 O15     B7           1.3975                     .       .                   yes
 O16     C63          1.4455                     .       .                   yes
 O16     B7           1.3982                     .       .                   yes
 C41     C42          1.4068                     .       .                   no 
 C41     C46          1.4070                     .       .                   no 
 C41     B5           1.4960                     .       .                   yes
 C42     C43          1.3870                     .       .                   no 
 C43     C44          1.4070                     .       .                   no 
 C44     C45          1.4064                     .       .                   no 
 C44     B7           1.4960                     .    12_556                 yes
 C45     C46          1.3872                     .       .                   no 
 C47     C48          1.4359                     .       .                   no 
 C47     C54          1.4390                     .       .                   no 
 C47     C58          1.4405                     .       .                   no 
 C48     C49          1.4094                     .       .                   no 
 C48     C52          1.4091                     .       .                   no 
 C49     C50          1.3641                     .       .                   no 
 C50     C51          1.4087                     .       .                   no 
 C51     C58          1.4366                     .       .                   no 
 C52     C60          1.3646                     .       .                   no 
 C54     C55          1.4399                     .       .                   no 
 C54     C59          1.4363                     .       .                   no 
 C55     C65          1.4366                     .       .                   no 
 C59     C60          1.4090                     .       .                   no 
 C59     C63          1.4094                     .       .                   no 
 C63     C66          1.3644                     .       .                   no 
 C65     C66          1.4090                     .       .                   no 
 C65     C66          1.4090                     .     4_556                 no 
 C77     C79          1.4077                     .       .                   no 
 C77     C77          1.3876                     .     4_656                 no 
 C79     C80          1.4072                     .       .                   no 
 C79     B6           1.4958                     .       .                   yes
 C80     C80          1.3866                     .     4_656                 no 
 C42     H11          1.1000                     .       .                   no 
 C43     H14          1.1000                     .       .                   no 
 C45     H13          1.1000                     .       .                   no 
 C46     H12          1.1000                     .       .                   no 
 C77     H19          1.1000                     .       .                   no 
 C80     H20          1.1000                     .       .                   no 
 C80     H20          1.1000                     .     6_556                 no 

loop_
_geom_angle_atom_site_label_1       
_geom_angle_atom_site_label_2       
_geom_angle_atom_site_label_3       
_geom_angle                         
_geom_angle_site_symmetry_1         
_geom_angle_site_symmetry_2         
_geom_angle_site_symmetry_3         
_geom_angle_publ_flag               
 C49     O11     B5           103.83             .       .       .           yes
 C50     O12     B5           103.91             .       .       .           yes
 C60     O13     B6           103.82             .       .       .           yes
 C52     O14     B6           103.83             .       .       .           yes
 C66     O15     B7           103.88             .       .       .           yes
 C63     O16     B7           103.84             .       .       .           yes
 C42     C41     C46          116.81             .       .       .           no 
 C42     C41     B5           121.60             .       .       .           yes
 C46     C41     B5           121.59             .       .       .           yes
 C41     C42     C43          121.62             .       .       .           no 
 C42     C43     C44          121.55             .       .       .           no 
 C43     C44     C45          116.86             .       .       .           no 
 C43     C44     B7           121.57             .       .    12_556         yes
 C45     C44     B7           121.57             .       .    12_556         yes
 C44     C45     C46          121.58             .       .       .           no 
 C41     C46     C45          121.58             .       .       .           no 
 C48     C47     C54          120.03             .       .       .           no 
 C48     C47     C58          119.96             .       .       .           no 
 C54     C47     C58          120.01             .       .       .           no 
 C47     C48     C49          117.58             .       .       .           no 
 C47     C48     C52          117.56             .       .       .           no 
 C49     C48     C52          124.86             .       .       .           no 
 O11     C49     C48          127.96             .       .       .           yes
 O11     C49     C50          109.60             .       .       .           yes
 C48     C49     C50          122.43             .       .       .           no 
 O12     C50     C49          109.55             .       .       .           yes
 O12     C50     C51          127.98             .       .       .           yes
 C49     C50     C51          122.47             .       .       .           no 
 C50     C51     C58          117.53             .       .       .           no 
 C50     C51     C50          124.94             .       .     4_556         no 
 C50     C51     C58          117.53           4_556     .       .           no 
 O14     C52     C48          128.00             .       .       .           yes
 O14     C52     C60          109.57             .       .       .           yes
 C48     C52     C60          122.44             .       .       .           no 
 C47     C54     C55          120.02             .       .       .           no 
 C47     C54     C59          119.98             .       .       .           no 
 C55     C54     C59          120.00             .       .       .           no 
 C54     C55     C65          120.01             .       .       .           no 
 C54     C55     C54          119.99             .       .     4_556         no 
 C54     C55     C65          120.01           4_556     .       .           no 
 C47     C58     C51          120.02             .       .       .           no 
 C47     C58     C47          119.96             .       .     4_556         no 
 C47     C58     C51          120.02           4_556     .       .           no 
 C54     C59     C60          117.59             .       .       .           no 
 C54     C59     C63          117.55             .       .       .           no 
 C60     C59     C63          124.86             .       .       .           no 
 O13     C60     C52          109.63             .       .       .           yes
 O13     C60     C59          127.97             .       .       .           yes
 C52     C60     C59          122.40             .       .       .           no 
 O16     C63     C59          127.97             .       .       .           yes
 O16     C63     C66          109.58             .       .       .           yes
 C59     C63     C66          122.45             .       .       .           no 
 C55     C65     C66          117.55             .       .       .           no 
 C55     C65     C66          117.55             .       .     4_556         no 
 C66     C65     C66          124.90             .       .     4_556         no 
 O15     C66     C63          109.58             .       .       .           yes
 O15     C66     C65          127.97             .       .       .           yes
 C63     C66     C65          122.45             .       .       .           no 
 C77     C77     C79          121.58           4_656     .       .           no 
 C77     C79     C80          116.81             .       .       .           no 
 C77     C79     B6           121.58             .       .       .           yes
 C80     C79     B6           121.61             .       .       .           yes
 C79     C80     C80          121.61             .       .     4_656         no 
 C43     C42     H11          119.00             .       .       .           no 
 C41     C42     H11          119.00             .       .       .           no 
 C42     C43     H14          119.00             .       .       .           no 
 C44     C43     H14          119.00             .       .       .           no 
 C46     C45     H13          119.00             .       .       .           no 
 C44     C45     H13          119.00             .       .       .           no 
 C45     C46     H12          119.00             .       .       .           no 
 C41     C46     H12          119.00             .       .       .           no 
 C79     C77     H19          119.00             .       .       .           no 
 C77     C77     H19          119.00           4_656     .       .           no 
 C79     C80     H20          119.00             .       .       .           no 
 C80     C80     H20          119.00           4_656     .     6_556         no 
 C79     C80     H20          119.00             .       .     6_556         no 
 C80     C80     H20          119.00           4_656     .       .           no 
 O11     B5      O12          113.10             .       .       .           yes
 O11     B5      C41          123.43             .       .       .           yes
 O12     B5      C41          123.46             .       .       .           yes
 O13     B6      O14          113.16             .       .       .           yes
 O13     B6      C79          123.43             .       .       .           yes
 O14     B6      C79          123.41             .       .       .           yes
 O16     B7      C44          123.42             .       .    12_546         yes
 O15     B7      O16          113.13             .       .       .           yes
 O15     B7      C44          123.45             .       .    12_546         yes

loop_
_geom_torsion_atom_site_label_1     
_geom_torsion_atom_site_label_2     
_geom_torsion_atom_site_label_3     
_geom_torsion_atom_site_label_4     
_geom_torsion                       
_geom_torsion_site_symmetry_1       
_geom_torsion_site_symmetry_2       
_geom_torsion_site_symmetry_3       
_geom_torsion_site_symmetry_4       
_geom_torsion_publ_flag             
 B5      O11     C49     C50            0.00     .       .       .       .   no 
 C49     O11     B5      C41          180.00     .       .       .       .   no 
 B5      O11     C49     C48          180.00     .       .       .       .   no 
 C49     O11     B5      O12            0.00     .       .       .       .   no 
 C50     O12     B5      C41          180.00     .       .       .       .   no 
 B5      O12     C50     C51          180.00     .       .       .       .   no 
 B5      O12     C50     C49            0.00     .       .       .       .   no 
 C50     O12     B5      O11            0.00     .       .       .       .   no 
 C60     O13     B6      O14            0.00     .       .       .       .   no 
 B6      O13     C60     C52            0.00     .       .       .       .   no 
 C60     O13     B6      C79          180.00     .       .       .       .   no 
 B6      O13     C60     C59          180.00     .       .       .       .   no 
 B6      O14     C52     C60            0.00     .       .       .       .   no 
 C52     O14     B6      O13            0.00     .       .       .       .   no 
 C52     O14     B6      C79          180.00     .       .       .       .   no 
 B6      O14     C52     C48          180.00     .       .       .       .   no 
 B7      O15     C66     C65          180.00     .       .       .       .   no 
 C66     O15     B7      O16            0.00     .       .       .       .   no 
 B7      O15     C66     C63            0.00     .       .       .       .   no 
 B7      O16     C63     C66            0.00     .       .       .       .   no 
 B7      O16     C63     C59          180.00     .       .       .       .   no 
 C63     O16     B7      O15            0.00     .       .       .       .   no 
 C42     C41     B5      O11          180.00     .       .       .       .   no 
 C42     C41     C46     C45            0.00     .       .       .       .   no 
 C46     C41     B5      O11            0.00     .       .       .       .   no 
 C46     C41     B5      O12          180.00     .       .       .       .   no 
 B5      C41     C42     C43          180.00     .       .       .       .   no 
 C46     C41     C42     C43            0.00     .       .       .       .   no 
 B5      C41     C46     C45          180.00     .       .       .       .   no 
 C42     C41     B5      O12            0.00     .       .       .       .   no 
 C41     C42     C43     C44            0.00     .       .       .       .   no 
 C42     C43     C44     C45            0.00     .       .       .       .   no 
 C43     C44     C45     C46            0.00     .       .       .       .   no 
 C44     C45     C46     C41            0.00     .       .       .       .   no 
 C58     C47     C54     C55            0.00     .       .       .       .   no 
 C58     C47     C48     C49            0.00     .       .       .       .   no 
 C54     C47     C58     C51          180.00     .       .       .       .   no 
 C54     C47     C48     C49          180.00     .       .       .       .   no 
 C48     C47     C54     C55          180.00     .       .       .       .   no 
 C48     C47     C58     C51            0.00     .       .       .       .   no 
 C54     C47     C48     C52            0.00     .       .       .       .   no 
 C58     C47     C54     C59          180.00     .       .       .       .   no 
 C58     C47     C48     C52          180.00     .       .       .       .   no 
 C48     C47     C54     C59            0.00     .       .       .       .   no 
 C52     C48     C49     C50          180.00     .       .       .       .   no 
 C49     C48     C52     C60          180.00     .       .       .       .   no 
 C49     C48     C52     O14            0.00     .       .       .       .   no 
 C47     C48     C49     C50            0.00     .       .       .       .   no 
 C47     C48     C49     O11          180.00     .       .       .       .   no 
 C47     C48     C52     O14          180.00     .       .       .       .   no 
 C47     C48     C52     C60            0.00     .       .       .       .   no 
 C52     C48     C49     O11            0.00     .       .       .       .   no 
 C48     C49     C50     O12          180.00     .       .       .       .   no 
 O11     C49     C50     C51          180.00     .       .       .       .   no 
 C48     C49     C50     C51            0.00     .       .       .       .   no 
 O11     C49     C50     O12            0.00     .       .       .       .   no 
 O12     C50     C51     C58          180.00     .       .       .       .   no 
 C49     C50     C51     C58            0.00     .       .       .       .   no 
 C50     C51     C58     C47            0.00     .       .       .       .   no 
 C48     C52     C60     O13          180.00     .       .       .       .   no 
 C48     C52     C60     C59            0.00     .       .       .       .   no 
 O14     C52     C60     C59          180.00     .       .       .       .   no 
 O14     C52     C60     O13            0.00     .       .       .       .   no 
 C55     C54     C59     C60          180.00     .       .       .       .   no 
 C55     C54     C59     C63            0.00     .       .       .       .   no 
 C47     C54     C59     C63          180.00     .       .       .       .   no 
 C47     C54     C59     C60            0.00     .       .       .       .   no 
 C47     C54     C55     C65          180.00     .       .       .       .   no 
 C59     C54     C55     C65            0.00     .       .       .       .   no 
 C54     C55     C65     C66            0.00     .       .       .       .   no 
 C60     C59     C63     O16            0.00     .       .       .       .   no 
 C54     C59     C60     O13          180.00     .       .       .       .   no 
 C60     C59     C63     C66          180.00     .       .       .       .   no 
 C54     C59     C63     C66            0.00     .       .       .       .   no 
 C54     C59     C63     O16          180.00     .       .       .       .   no 
 C54     C59     C60     C52            0.00     .       .       .       .   no 
 C63     C59     C60     C52          180.00     .       .       .       .   no 
 C63     C59     C60     O13            0.00     .       .       .       .   no 
 O16     C63     C66     O15            0.00     .       .       .       .   no 
 C59     C63     C66     O15          180.00     .       .       .       .   no 
 C59     C63     C66     C65            0.00     .       .       .       .   no 
 O16     C63     C66     C65          180.00     .       .       .       .   no 
 C55     C65     C66     O15          180.00     .       .       .       .   no 
 C55     C65     C66     C63            0.00     .       .       .       .   no 
 C77     C79     B6      O13            0.00     .       .       .       .   no 
 C77     C79     B6      O14          180.00     .       .       .       .   no 
 C80     C79     B6      O13          180.00     .       .       .       .   no 
 C80     C79     B6      O14            0.00     .       .       .       .   no 

loop_
_geom_contact_atom_site_label_1     
_geom_contact_atom_site_label_2     
_geom_contact_distance              
_geom_contact_site_symmetry_1       
_geom_contact_site_symmetry_2       
_geom_contact_publ_flag             
 O11     O12          2.3326                     .       .                   no 
 O11     O14          3.0208                     .       .                   no 
 O12     O12          3.0224                     .     4_556                 no 
 O12     O11          2.3326                     .       .                   no 
 O12     O12          3.0224                     .     4_556                 no 
 O13     O14          2.3338                     .       .                   no 
 O13     O16          3.0202                     .       .                   no 
 O14     O11          3.0208                     .       .                   no 
 O14     O13          2.3338                     .       .                   no 
 O15     C50          3.4198                     .     3_557                 no 
 O15     C50          3.4198                     .     8_554                 no 
 O15     O15          3.0213                     .     4_556                 no 
 O15     C50          3.4198                     .     3_556                 no 
 O15     C50          3.4198                     .     8_555                 no 
 O15     O16          2.3331                     .       .                   no 
 O15     O15          3.0213                     .     4_556                 no 
 O16     O15          2.3331                     .       .                   no 
 O16     O13          3.0202                     .       .                   no 
 O11     H12          2.6600                     .       .                   no 
 O12     H11          2.6600                     .       .                   no 
 O13     H19          2.6600                     .       .                   no 
 O13     H19          2.6600                     .       .                   no 
 O14     H20          2.6600                     .       .                   no 
 O14     H20          2.6600                     .     6_556                 no 
 O15     H13          2.6600                     .    12_546                 no 
 O15     H13          2.6600                     .    12_546                 no 
 O16     H14          2.6600                     .    12_546                 no 
 O16     H14          2.6600                     .    12_546                 no 
 C41     C45          3.4791                     .    10_554                 no 
 C41     C45          3.4791                     .    10_555                 no 
 C41     C46          3.5624                     .    10_554                 no 
 C41     C46          3.5624                     .    10_555                 no 
 C41     C45          3.4791                     .    13_556                 no 
 C41     C45          3.4791                     .    13_557                 no 
 C41     C46          3.5624                     .    13_556                 no 
 C41     C46          3.5624                     .    13_557                 no 
 C42     C46          3.4855                     .    10_554                 no 
 C42     C46          3.4855                     .    10_555                 no 
 C42     C46          3.4855                     .    13_556                 no 
 C42     C46          3.4855                     .    13_557                 no 
 C44     B5           3.4925                     .    10_554                 no 
 C44     B5           3.4925                     .    10_555                 no 
 C44     B5           3.4925                     .    13_556                 no 
 C44     B5           3.4925                     .    13_557                 no 
 C45     C41          3.4791                     .    10_554                 no 
 C45     C41          3.4791                     .    10_555                 no 
 C45     C41          3.4791                     .    13_556                 no 
 C45     C41          3.4791                     .    13_557                 no 
 C46     C41          3.5624                     .    10_554                 no 
 C46     C41          3.5624                     .    10_555                 no 
 C46     C42          3.4855                     .    10_554                 no 
 C46     C42          3.4855                     .    10_555                 no 
 C46     C41          3.5624                     .    13_556                 no 
 C46     C41          3.5624                     .    13_557                 no 
 C46     C42          3.4855                     .    13_556                 no 
 C46     C42          3.4855                     .    13_557                 no 
 C48     C63          3.4103                     .     3_556                 no 
 C48     C63          3.4103                     .     3_557                 no 
 C48     C63          3.4103                     .     8_554                 no 
 C48     C63          3.4103                     .     8_555                 no 
 C50     O15          3.4198                     .     3_556                 no 
 C50     O15          3.4198                     .     3_557                 no 
 C50     O15          3.4198                     .     8_554                 no 
 C50     O15          3.4198                     .     8_555                 no 
 C54     C54          3.4099                     .     3_556                 no 
 C54     C54          3.4099                     .     3_557                 no 
 C54     C54          3.4099                     .     8_554                 no 
 C54     C54          3.4099                     .     8_555                 no 
 C58     C65          3.4099                     .     2_554                 no 
 C58     C65          3.4099                     .     2_555                 no 
 C58     C65          3.4099                     .     3_556                 no 
 C58     C65          3.4099                     .     3_557                 no 
 C58     C65          3.4099                     .     5_556                 no 
 C58     C65          3.4099                     .     5_557                 no 
 C58     C65          3.4099                     .     8_554                 no 
 C58     C65          3.4099                     .     8_555                 no 
 C60     C60          3.4100                     .     3_556                 no 
 C60     C60          3.4100                     .     3_557                 no 
 C60     C60          3.4100                     .     8_554                 no 
 C60     C60          3.4100                     .     8_555                 no 
 C63     C48          3.4103                     .     3_556                 no 
 C63     C48          3.4103                     .     3_557                 no 
 C63     C48          3.4103                     .     8_554                 no 
 C63     C48          3.4103                     .     8_555                 no 
 C65     C58          3.4099                     .     2_554                 no 
 C65     C58          3.4099                     .     2_555                 no 
 C65     C58          3.4099                     .     3_556                 no 
 C65     C58          3.4099                     .     3_557                 no 
 C65     C58          3.4099                     .     5_556                 no 
 C65     C58          3.4099                     .     5_557                 no 
 C65     C58          3.4099                     .     8_554                 no 
 C65     C58          3.4099                     .     8_555                 no 
 C77     C77          3.5514                     .     3_556                 no 
 C77     C77          3.5514                     .     3_557                 no 
 C77     C79          3.4946                     .     3_556                 no 
 C77     C79          3.4946                     .     3_557                 no 
 C77     C77          3.5514                     .     8_554                 no 
 C77     C77          3.5514                     .     8_555                 no 
 C77     C79          3.4946                     .     8_554                 no 
 C77     C79          3.4946                     .     8_555                 no 
 C79     C77          3.4946                     .     3_556                 no 
 C79     C77          3.4946                     .     3_557                 no 
 C79     C77          3.4946                     .     8_554                 no 
 C79     C77          3.4946                     .     8_555                 no 
 B5      C44          3.4925                     .    10_554                 no 
 B5      C44          3.4925                     .    10_555                 no 
 B5      C44          3.4925                     .    13_556                 no 
 B5      C44          3.4925                     .    13_557                 no 
 H11     O12          2.6600                     .       .                   no 
 H12     O11          2.6600                     .       .                   no 
 H13     O15          2.6600                     .    12_556                 no 
 H13     O15          2.6600                     .    12_556                 no 
 H14     O16          2.6600                     .    12_556                 no 
 H14     O16          2.6600                     .    12_556                 no 
 H19     O13          2.6600                     .       .                   no 
 H20     O14          2.6600                     .       .                   no 

# Loop Mechanism for Extra Tables(s)

#loop_
#_publ_manuscript_incl_extra_item
#'_geom_extra_tableA_col_1'
#'_geom_extra_tableA_col_2'
#'_geom_extra_tableA_col_3'
#'_geom_extra_table_head_A'
#'_geom_table_footnote_A'
#'_geom_extra_tableB_col_1'
#'_geom_extra_tableB_col_2'
#'_geom_extra_tableB_col_3'
#'_geom_extra_table_head_B'
#'_geom_table_footnote_B'


#
#loop_
#_geom_extra_tableA_col_1
#_geom_extra_tableA_col_2
#_geom_extra_tableA_col_3
# ? ? ?


#
#loop_
#_geom_extra_tableB_col_1
#_geom_extra_tableB_col_2
#_geom_extra_tableB_col_3
# ? ? ?


#
#_geom_table_footnote_A
#;
# ?
#;


#
#_geom_table_footnote_B
#;
# ?
#;


#
#_geom_table_footnote_A
#;
# ?
#;


#
#_geom_table_footnote_B
#;
# ?
#;


#===END
