# Supplementary material for: On the reticular construction concept of covalent organic frameworks
Source: Beilstein J Nanotechnol. 2010 Nov 22;1:60–70. doi: 10.3762/bjnano.1.8 (PMC3045923; doi:10.3762/bjnano.1.8)
Supplement: File 2 — CIFs for selected structures. [file Beilstein_J_Nanotechnol-01-60-s002.zip › PPy-COF_AB_1.cif]

# CIF-file generated for block_1   P 1               New: P63/mmc

#==============================================================================
data_global
#==============================================================================

# 0. AUDIT DETAILS

_audit_creation_date                 'Jun 16 11:32:27 2010'
_audit_creation_method               'PLATON <TABLE ACC> option' 
_audit_update_record                
;
;

#===============================================================================

# 1. SUBMISSION DETAILS

_publ_contact_author_name           # Name of author for correspondence
;
;
_publ_contact_author_address        # address of author for correspondence
;
;

_publ_contact_author_email           ?
_publ_contact_author_fax             ?
_publ_contact_author_phone           ?

_publ_requested_journal              'Acta Crystallographica C' 
# Publication choise FI, CI or EI for Inorganic
#                    FM, CM or EM for Metal-organic
#                    FO, CO or EO for Organic
_publ_requested_category             ?
_publ_requested_coeditor_name        ?

_publ_contact_letter                # Include date of submission
;
Date of submission ?

Please consider this CIF submission for publication as a
Regular Structural Paper in Acta Crystallographica C. 
;

#===============================================================================

# 2. PROCESSING SUMMARY (JOURNAL OFFICE ONLY)

_journal_date_recd_electronic        ?

_journal_date_to_coeditor            ?
_journal_date_from_coeditor          ?
_journal_date_accepted               ?

_journal_date_printers_first         ?
_journal_date_printers_final         ?
_journal_date_proofs_out             ?
_journal_date_proofs_in              ?

_journal_coeditor_name               ?
_journal_coeditor_code               ?
_journal_coeditor_notes             
;
;

_journal_techeditor_code             ?
_journal_techeditor_notes           
;
;

_journal_coden_ASTM                  ?
_journal_name_full                   ?
_journal_year                        ?
_journal_volume                      ?
_journal_issue                       ?
_journal_page_first                  ?
_journal_page_last                   ?


_journal_suppl_publ_number           ?
_journal_suppl_publ_pages            ?


#===============================================================================

# 3. TITLE AND AUTHOR LIST

_publ_section_title                 
;
;
_publ_section_title_footnote        
;
;

# The loop structure below should contain the names and adresses of all
# authors, in the required order of publication. Repeat as necessary.


loop_
_publ_author_name                   
_publ_author_footnote               
_publ_author_address                
'?' # author name
;   # author related footnote
;
;   # Address of this author
;

#===============================================================================

# 4. TEXT

_publ_section_synopsis              
;
 ?
;
_publ_section_abstract              
;
 ?
;

# Insert blank lines between paragraphs

_publ_section_comment               
;
;
_publ_section_exptl_prep            
;
 ?
;
_publ_section_exptl_refinement      
;
 ?
;

# Insert blank lines between references

_publ_section_references            
;
 Allen, F.H. (2002).
   Acta Cryst. B58, 380-388.

 Altomare, A., Burla, M.C., Camalli, M., Cascarano, G.L., Giacovazzo, C.
   Guagliardi, A., Moliterni, A.G.G., Polidori, G. & Spagna, R.
   (1999) J. Appl. Cryst. 32, 115-119.

 Beurskens, P.T., Beurskens, G., de Gelder, R., Garc\'ia-Granda, S.,
 Gould, R.O., Israel, R. & Smits, J.M.M. (1999) The DIRDIF99 Program System,
   Technical Report of the Crystallography Laboratory,
   University of Nijmegen, The Netherlands.

 Boer, J.L. de & Duisenberg, A.J.M. (1984). Acta Cryst. A40, C-410.

 Boeyens, J.C.A. (1978). J.Cryst.Mol.Struct. 8, 317-320.

 Cremer, D. & Pople, J.A. (1975). J. Am. Chem. Soc. 97, 1354-1358.

 Duisenberg, A.J.M. (1992). J. Appl. Cryst. 25, 92-96.

 Duisenberg, A.J.M., Kroon-Batenburg, L.M.J. & Schreurs, A.M.M. (2003).
   J. Appl. Cryst. 36, 220-229.

 Enraf-Nonius (1989). CAD-4 Software. Version 5. Enraf-Nonius, Delft,
   The Netherlands.

 Flack, H.D. (1983). Acta Cryst. A39, 876-881.

 Hooft, R.W.W. (1998). Collect Software, Nonius B.V., Delft, The Netherlands.

 LePage, Y. (1987). J. Appl. Cryst. 20, 264-269.

 Mackay, A.L. (1984). Acta Cryst. A40, 165-166.

 Meulenaer, J. de & Tompa, H. (1965). Acta Cryst. 19, 1014-1018.

 North, A.C.T., Phillips, D.C. & Mathews, F.S. (1968).
  Acta Cryst. A24, 351-359.

 Otwinowski, Z. & Minor, W. (1997). Methods in Enzymology, Vol. 276,
   Macromolecular Crystallography, Part A, edited by C.W. Carter &
    R.M. Sweet, pp. 307-326. London: Academic Press.

 Sheldrick, G.M. (1986). SHELXS86. University of G\"ottingen, Germany.

 Sheldrick, G.M. (1993). SHELXL93. University of G\"ottingen, Germany.

 Sheldrick, G.M. (1997). SHELXS97. University of G\"ottingen, Germany.

 Sheldrick, G.M. (1997). SHELXL97. University of G\"ottingen, Germany.

 Sluis, P. van der & Spek, A.L. (1990). Acta Cryst. A46, 194-201.

 Spek, A.L. (1987). Acta Cryst. C43, 1233-1235.

 Spek, A.L. (1988). J. Appl. Cryst. 21, 578-579.

 Spek, A.L. (1994). Am. Crystallogr. Assoc.-Abstracts, 22, 66.

 Spek, A.L. (1997). HELENA, Program for Datareduction, Utrecht
   University, The Netherlands.

 Spek, A.L. (2003). J. Appl. Cryst. 36, 7-13.

 Wilson, A.J.C. (1992). Ed. International Tables for Crystallography,
   Volume C, Kluwer Academic Publishers, Dordrecht, The Netherlands.
;
_publ_section_acknowledgements      
;
;
_publ_section_figure_captions       
; View of the title compound with the atom numbering scheme.
Displacement ellipsoids for non-H atoms are drawn at the 50% probability level.
;

#===============================================================================

data_block_1                         

#===============================================================================

# 5. CHEMICAL DATA

_chemical_name_systematic           
;
;
_chemical_name_common                ?
_chemical_melting_point              ?
_chemical_formula_moiety            
'C8 H4 B O'
# Ex: 'C12 H16 N2 O6, H2 O' and '(Cd 2+)3, (C6 N6 Cr 3-)2, 2(H2 O)' 
_chemical_formula_structural         ?
_chemical_formula_sum               
'C8 H4 B O'
_chemical_formula_iupac              ?
_chemical_formula_weight                126.92
_chemical_compound_source           'see text'

loop_
_atom_type_symbol                   
_atom_type_description              
_atom_type_scat_dispersion_real     
_atom_type_scat_dispersion_imag     
_atom_type_scat_source              
 O   O    0.0106    0.0060
 'International Tables Vol C Tables 4.2.6.8 and 6.1.1.4'
 B   B    0.0013    0.0007
 'International Tables Vol C Tables 4.2.6.8 and 6.1.1.4'
 H   H    0.0000    0.0000
 'International Tables Vol C Tables 4.2.6.8 and 6.1.1.4'
 C   C    0.0033    0.0016
 'International Tables Vol C Tables 4.2.6.8 and 6.1.1.4'

#===============================================================================

# 6. CRYSTAL DATA

_symmetry_cell_setting                  Hexagonal
_symmetry_space_group_name_Hall      '-P 6c 2c'
_symmetry_space_group_name_H-M       'P 63/m m c'
_symmetry_Int_Tables_number                194

loop_
_symmetry_equiv_pos_site_id         
_symmetry_equiv_pos_as_xyz          
   1 x,y,z                         
   2 x-y,x,1/2+z                   
   3 -y,x-y,z                      
   4 -x,-y,1/2+z                   
   5 -x+y,-x,z                     
   6 y,-x+y,1/2+z                  
   7 -y,-x,1/2-z                   
   8 x-y,-y,-z                     
   9 x,x-y,1/2-z                   
  10 y,x,-z                        
  11 -x+y,y,1/2-z                  
  12 -x,-x+y,-z                    
  13 -x,-y,-z                      
  14 -x+y,-x,1/2-z                 
  15 y,-x+y,-z                     
  16 x,y,1/2-z                     
  17 x-y,x,-z                      
  18 -y,x-y,1/2-z                  
  19 y,x,1/2+z                     
  20 -x+y,y,z                      
  21 -x,-x+y,1/2+z                 
  22 -y,-x,z                       
  23 x-y,-y,1/2+z                  
  24 x,x-y,z                       

_cell_length_a                            22.32060
_cell_length_b                            22.32060
_cell_length_c                             5.93660
_cell_angle_alpha                               90
_cell_angle_beta                                90
_cell_angle_gamma                              120
_cell_volume                              2561.416
_cell_formula_units_Z                   12
_cell_measurement_temperature        ?
_cell_measurement_reflns_used        ?
_cell_measurement_theta_min          ?
_cell_measurement_theta_max          ?
_cell_special_details               
;
;

_exptl_crystal_description          ' ?'
_exptl_crystal_colour               ' ?'

_exptl_crystal_size_max              ?
_exptl_crystal_size_mid              ?
_exptl_crystal_size_min              ?
_exptl_crystal_size_rad              ?
_exptl_crystal_density_meas          ?
_exptl_crystal_density_diffrn            0.987
_exptl_crystal_density_method       'Not Measured'
_exptl_crystal_F_000                       780
_exptl_absorpt_coefficient_mu            0.063
_exptl_crystal_density_meas_temp     ?

# Permitted for _exptl_absorpt_correction_type :
# analytical     'analytical from crystal shape'
#                Example: de Meulenaer&Tompa: ABST
# cylinder       'cylindrical'
# gaussian       'Gaussian from crystal shape'
#                Example: PLATON/ABSG
# integration    'integration from crystal shape'
# multi-scan     'symmetry-related measurements'
#                Example: SADABS, MULABS
# none           'no absorption corr. applied'
# numerical      'numerical from crystal shape'
# psi-scan       'psi-scan corrections'
#                Example: PLATON/ABSP
# refdelf        'refined from delta-F'
#                Example: SHELXA, 
# sphere         'spherical'
#                Example: PLATON/ABSS
_exptl_absorpt_correction_type      ' ?'
# Example: '(North et al., 1968)'
_exptl_absorpt_process_details       ?
_exptl_absorpt_correction_T_min      ?
_exptl_absorpt_correction_T_max      ?

#===============================================================================

# 7. EXPERIMENTAL DATA

_exptl_special_details              
;
;
_diffrn_ambient_temperature          ?
_diffrn_radiation_wavelength           0.71073
_diffrn_radiation_probe              'x-ray'
_diffrn_radiation_type               'MoK\a'
_diffrn_radiation_source             ?
_diffrn_radiation_monochromator      ?

_diffrn_measurement_device_type      ?
_diffrn_measurement_method           ?
_diffrn_detector_area_resol_mean     ?

# number of measured reflections (redundant set)
_diffrn_reflns_number                ?
_diffrn_reflns_av_R_equivalents      ?
_diffrn_reflns_av_sigmaI/netI        ?
_diffrn_reflns_limit_h_min           ?
_diffrn_reflns_limit_h_max           ?
_diffrn_reflns_limit_k_min           ?
_diffrn_reflns_limit_k_max           ?
_diffrn_reflns_limit_l_min           ?
_diffrn_reflns_limit_l_max           ?
_diffrn_reflns_theta_min             ?
_diffrn_reflns_theta_max             ?
_diffrn_reflns_theta_full            ?
_diffrn_measured_fraction_theta_max  ?
_diffrn_measured_fraction_theta_full ?
_diffrn_reflns_reduction_process    
;
;

# number of unique reflections
_reflns_number_total                 ?
# number of observed reflections (> n sig(I))
_reflns_number_gt                    ?
_reflns_threshold_expression          ?

_computing_data_collection           ?
_computing_cell_refinement           ?
_computing_data_reduction            ?
_computing_structure_solution        ?
_computing_structure_refinement      ?
_computing_molecular_graphics        ?
_computing_publication_material      'PLATON (Spek, 2003)' 

#===============================================================================

# 8. REFINEMENT DATA

_refine_special_details              ?
_refine_ls_structure_factor_coef      ?
_refine_ls_matrix_type                ?
_refine_ls_weighting_scheme          ' ?'
_refine_ls_weighting_details        
 ?                                                                                                                      
_atom_sites_solution_primary        ' ?'
_atom_sites_solution_secondary      ' ?'
_atom_sites_solution_hydrogens      ' ?'


# Permitted for _refine_ls_hydrogen_treatment :
# refall  - refined all H parameters
# refxyz  - refined H coordinates only
# refU    - refined H U only
# noref   - no refinement of H parameters
# constr  - H parameters constrained
# mixed   - some constrained, some independent
# undef   - H-atom parameters not defined
_refine_ls_hydrogen_treatment       ' ?'

_refine_ls_extinction_method         ' ?'
_refine_ls_extinction_coef            ?                   
_refine_ls_extinction_expression    
 ?                                                                                                                      
_refine_ls_abs_structure_details     ?
_refine_ls_abs_structure_Flack      .
_refine_ls_number_reflns             ?
_refine_ls_number_parameters         ?
_refine_ls_number_restraints                 0
_refine_ls_number_constraints        ?
_refine_ls_R_factor_all              ?
_refine_ls_R_factor_gt               ?
_refine_ls_wR_factor_ref             ?
_refine_ls_wR_factor_gt              ?
_refine_ls_goodness_of_fit_ref       ?
_refine_ls_restrained_S_all          ?
_refine_ls_shift/su_max              ?
_refine_ls_shift/su_mean             ?
_refine_diff_density_max             ?
_refine_diff_density_min             ?
_refine_diff_density_rms             ?

#===============================================================================

# 9. ATOMIC COORDINATES AND DISPLACEMENT PARAMETERS

loop_
_atom_site_label                    
_atom_site_type_symbol              
_atom_site_thermal_displace_type    
_atom_site_fract_x                  
_atom_site_fract_y                  
_atom_site_fract_z                  
_atom_site_occupancy                
_atom_site_U_iso_or_equiv           
_atom_site_calc_flag                
_atom_site_refinement_flags         
O O Uiso 0.36953 0.63046 0.25000 1.000 0.0500 . .                               
O2 O Uiso 0.07236 0.03618 0.25000 1.000 0.0500 . .                              
C C Uiso 0.07463 0.14925 0.25000 1.000 0.0500 . .                               
C1 C Uiso 0.07429 0.25909 0.25000 1.000 0.0500 . .                              
C1# C Uiso 0.03926 0.18659 0.25000 1.000 0.0500 . .                             
C2 C Uiso 0.14814 0.29628 0.25000 1.000 0.0500 . .                              
C5 C Uiso 0.18501 0.37003 0.25000 1.000 0.0500 . .                              
C6 C Uiso 0.14817 0.40683 0.25000 1.000 0.0500 . .                              
C7 C Uiso 0.18563 0.47932 0.25000 1.000 0.0500 . .                              
C8 C Uiso 0.25852 0.51703 0.25000 1.000 0.0500 . .                              
C35 C Uiso 0.03922 0.29864 0.25000 1.000 0.0500 . .                             
C37 C Uiso 0.07445 0.36904 0.25000 1.000 0.0500 . .                             
B B Uiso 0.29732 0.59464 0.25000 1.000 0.0500 . .                               
B2 B Uiso 0.03594 0.07188 0.25000 1.000 0.0500 . .                              
H H Uiso -0.01708 0.15890 0.25000 1.000 0.0600 . .                              
H1 H Uiso 0.15788 0.50872 0.25000 1.000 0.0600 . .                              
H11 H Uiso -0.01778 0.27020 0.25000 1.000 0.0600 . .                            
H12 H Uiso 0.04592 0.39756 0.25000 1.000 0.0600 . .                             

#===============================================================================

# 10. MOLECULAR GEOMETRY

_geom_special_details               
;
 Bond distances, angles etc. have been calculated using the
 rounded fractional coordinates. All su's are estimated
 from the variances of the (full) variance-covariance matrix.
 The cell esds are taken into account in the estimation of
 distances, angles and torsion angles
;

loop_
_geom_bond_atom_site_label_1        
_geom_bond_atom_site_label_2        
_geom_bond_distance                 
_geom_bond_site_symmetry_1          
_geom_bond_site_symmetry_2          
_geom_bond_publ_flag                
 O       B            1.3959                     .       .                   yes
 O       B            1.3959                     .     3_665                 yes
 O2      B2           1.3941                     .       .                   yes
 O2      B2           1.3941                     .     5_555                 yes
 C       C1#          1.4056                     .       .                   no 
 C       B2           1.4956                     .       .                   yes
 C       C1#          1.4056                     .    11_555                 no 
 C1      C1#          1.4017                     .       .                   no 
 C1      C2           1.4276                     .       .                   no 
 C1      C35          1.4433                     .       .                   no 
 C2      C5           1.4256                     .       .                   no 
 C5      C6           1.4236                     .       .                   no 
 C5      C6           1.4236                     .    11_555                 no 
 C6      C7           1.4015                     .       .                   no 
 C6      C37          1.4252                     .       .                   no 
 C7      C8           1.4092                     .       .                   no 
 C8      B            1.5002                     .       .                   yes
 C35     C37          1.3608                     .       .                   no 
 C1#     H            1.0900                     .       .                   no 
 C7      H1           1.1000                     .       .                   no 
 C35     H11          1.1000                     .       .                   no 
 C37     H12          1.1000                     .       .                   no 

loop_
_geom_angle_atom_site_label_1       
_geom_angle_atom_site_label_2       
_geom_angle_atom_site_label_3       
_geom_angle                         
_geom_angle_site_symmetry_1         
_geom_angle_site_symmetry_2         
_geom_angle_site_symmetry_3         
_geom_angle_publ_flag               
 B       O       B            119.48             .       .     3_665         yes
 B2      O2      B2           119.34             .       .     5_555         yes
 C1#     C       B2           120.90             .       .       .           yes
 C1#     C       C1#          118.20             .       .    11_555         no 
 C1#     C       B2           120.90          11_555     .       .           yes
 C1#     C1      C2           119.12             .       .       .           no 
 C1#     C1      C35          123.10             .       .       .           no 
 C2      C1      C35          117.78             .       .       .           no 
 C       C1#     C1           122.01             .       .       .           no 
 C1      C2      C5           120.24             .       .       .           no 
 C1      C2      C1           119.53             .       .    11_555         no 
 C1      C2      C5           120.24          11_555     .       .           no 
 C2      C5      C6           119.98             .       .       .           no 
 C2      C5      C6           119.98             .       .    11_555         no 
 C6      C5      C6           120.04             .       .    11_555         no 
 C5      C6      C7           118.87             .       .       .           no 
 C5      C6      C37          119.19             .       .       .           no 
 C7      C6      C37          121.94             .       .       .           no 
 C6      C7      C8           122.26             .       .       .           no 
 C7      C8      B            121.15             .       .       .           yes
 C7      C8      C7           117.70             .       .    11_555         no 
 C7      C8      B            121.15          11_555     .       .           yes
 C1      C35     C37          121.96             .       .       .           no 
 C6      C37     C35          120.86             .       .       .           no 
 C1      C1#     H            118.00             .       .       .           no 
 C       C1#     H            120.00             .       .       .           no 
 C6      C7      H1           120.00             .       .       .           no 
 C8      C7      H1           118.00             .       .       .           no 
 C37     C35     H11          120.00             .       .       .           no 
 C1      C35     H11          118.00             .       .       .           no 
 C6      C37     H12          119.00             .       .       .           no 
 C35     C37     H12          120.00             .       .       .           no 
 O       B       O            120.52             .       .     5_565         yes
 O       B       C8           119.74           5_565     .       .           yes
 O       B       C8           119.74             .       .       .           yes
 O2      B2      O2           120.66             .       .     3_555         yes
 O2      B2      C            119.67           3_555     .       .           yes
 O2      B2      C            119.67             .       .       .           yes

loop_
_geom_torsion_atom_site_label_1     
_geom_torsion_atom_site_label_2     
_geom_torsion_atom_site_label_3     
_geom_torsion_atom_site_label_4     
_geom_torsion                       
_geom_torsion_site_symmetry_1       
_geom_torsion_site_symmetry_2       
_geom_torsion_site_symmetry_3       
_geom_torsion_site_symmetry_4       
_geom_torsion_publ_flag             
 B2      C       C1#     C1           180.00     .       .       .       .   no 
 C1#     C       B2      O2           180.00     .       .       .       .   no 
 C2      C1      C1#     C              0.00     .       .       .       .   no 
 C35     C1      C1#     C            180.00     .       .       .       .   no 
 C1#     C1      C2      C5           180.00     .       .       .       .   no 
 C35     C1      C2      C5             0.00     .       .       .       .   no 
 C1#     C1      C35     C37          180.00     .       .       .       .   no 
 C2      C1      C35     C37            0.00     .       .       .       .   no 
 C1      C2      C5      C6             0.00     .       .       .       .   no 
 C2      C5      C6      C7           180.00     .       .       .       .   no 
 C2      C5      C6      C37            0.00     .       .       .       .   no 
 C5      C6      C7      C8             0.00     .       .       .       .   no 
 C37     C6      C7      C8           180.00     .       .       .       .   no 
 C5      C6      C37     C35            0.00     .       .       .       .   no 
 C7      C6      C37     C35          180.00     .       .       .       .   no 
 C6      C7      C8      B            180.00     .       .       .       .   no 
 C7      C8      B       O            180.00     .       .       .       .   no 
 C1      C35     C37     C6             0.00     .       .       .       .   no 

loop_
_geom_contact_atom_site_label_1     
_geom_contact_atom_site_label_2     
_geom_contact_distance              
_geom_contact_site_symmetry_1       
_geom_contact_site_symmetry_2       
_geom_contact_publ_flag             
 O       B            2.7919                     .    24_565                 no 
 O       O            2.4241                     .     9_565                 no 
 O       B            2.7919                     .     9_565                 no 
 O       O            2.4241                     .    24_565                 no 
 O2      B2           2.9683                     .     6_554                 no 
 O2      B2           2.9683                     .     6_555                 no 
 O2      B2           2.9683                     .    10_556                 no 
 O2      C            3.3196                     .    10_555                 no 
 O2      B2           2.9683                     .    15_555                 no 
 O2      C            3.3196                     .     6_554                 no 
 O2      C            3.3196                     .     6_555                 no 
 O2      C            3.3196                     .    19_554                 no 
 O2      C            3.3196                     .    19_555                 no 
 O2      O2           2.4227                     .     7_555                 no 
 O2      B2           2.7882                     .     7_555                 no 
 O2      C            3.3196                     .    15_556                 no 
 O2      C            3.3196                     .    10_556                 no 
 O2      B2           2.9683                     .    10_555                 no 
 O2      C            3.3196                     .    15_555                 no 
 O2      B2           2.9683                     .    19_555                 no 
 O2      B2           2.9683                     .    19_554                 no 
 O2      B2           2.9683                     .    15_556                 no 
 O       H1           2.5300                     .    11_555                 no 
 O       H1           2.5300                     .     3_665                 no 
 O       H1           2.5300                     .     3_665                 no 
 O       H1           2.5300                     .    11_555                 no 
 O2      H            2.5500                     .     5_555                 no 
 O2      H            2.5500                     .    11_555                 no 
 O2      H            2.5500                     .     5_555                 no 
 O2      H            2.5500                     .    11_555                 no 
 C       O2           3.3196                     .    10_555                 no 
 C       O2           3.3196                     .    10_556                 no 
 C       O2           3.3196                     .    19_554                 no 
 C       O2           3.3196                     .    19_555                 no 
 B       O            2.7919                     .     9_565                 no 
 B       B            2.4115                     .     9_565                 no 
 B       O            2.7919                     .    24_565                 no 
 B       B            2.4115                     .    24_565                 no 
 B2      B2           3.2774                     .     6_554                 no 
 B2      B2           3.2774                     .     6_555                 no 
 B2      O2           2.7882                     .     7_555                 no 
 B2      B2           2.4066                     .     7_555                 no 
 B2      O2           2.9683                     .    10_555                 no 
 B2      O2           2.9683                     .    10_556                 no 
 B2      B2           3.2774                     .    10_555                 no 
 B2      B2           3.2774                     .    10_556                 no 
 B2      B2           3.2774                     .    15_555                 no 
 B2      B2           3.2774                     .    15_556                 no 
 B2      O2           2.9683                     .    19_554                 no 
 B2      O2           2.9683                     .    19_555                 no 
 B2      B2           3.2774                     .    19_554                 no 
 B2      B2           3.2774                     .    19_555                 no 
 H       H11          2.4900                     .       .                   no 
 H       O2           2.5500                     .     3_555                 no 
 H       O2           2.5500                     .     3_555                 no 
 H       O2           2.5500                     .     3_555                 no 
 H       O2           2.5500                     .     3_555                 no 
 H1      H12          2.4900                     .       .                   no 
 H1      O            2.5300                     .     5_565                 no 
 H1      O            2.5300                     .     5_565                 no 
 H1      O            2.5300                     .     5_565                 no 
 H1      O            2.5300                     .     5_565                 no 
 H11     H            2.4900                     .       .                   no 
 H12     H1           2.4900                     .       .                   no 

# Loop Mechanism for Extra Tables(s)

#loop_
#_publ_manuscript_incl_extra_item
#'_geom_extra_tableA_col_1'
#'_geom_extra_tableA_col_2'
#'_geom_extra_tableA_col_3'
#'_geom_extra_table_head_A'
#'_geom_table_footnote_A'
#'_geom_extra_tableB_col_1'
#'_geom_extra_tableB_col_2'
#'_geom_extra_tableB_col_3'
#'_geom_extra_table_head_B'
#'_geom_table_footnote_B'


#
#loop_
#_geom_extra_tableA_col_1
#_geom_extra_tableA_col_2
#_geom_extra_tableA_col_3
# ? ? ?


#
#loop_
#_geom_extra_tableB_col_1
#_geom_extra_tableB_col_2
#_geom_extra_tableB_col_3
# ? ? ?


#
#_geom_table_footnote_A
#;
# ?
#;


#
#_geom_table_footnote_B
#;
# ?
#;


#
#_geom_table_footnote_A
#;
# ?
#;


#
#_geom_table_footnote_B
#;
# ?
#;


#===END
