# Supplementary material for: On the reticular construction concept of covalent organic frameworks
Source: Beilstein J Nanotechnol. 2010 Nov 22;1:60–70. doi: 10.3762/bjnano.1.8 (PMC3045923; doi:10.3762/bjnano.1.8)
Supplement: File 2 — CIFs for selected structures. [file Beilstein_J_Nanotechnol-01-60-s002.zip › PPy-COF_ser-z_1.cif]

# CIF-file generated for block_1   P 1               New: Cmcm   

#==============================================================================
data_global
#==============================================================================

# 0. AUDIT DETAILS

_audit_creation_date                 'Jun 16 11:34:32 2010'
_audit_creation_method               'PLATON <TABLE ACC> option' 
_audit_update_record                
;
;

#===============================================================================

# 1. SUBMISSION DETAILS

_publ_contact_author_name           # Name of author for correspondence
;
;
_publ_contact_author_address        # address of author for correspondence
;
;

_publ_contact_author_email           ?
_publ_contact_author_fax             ?
_publ_contact_author_phone           ?

_publ_requested_journal              'Acta Crystallographica C' 
# Publication choise FI, CI or EI for Inorganic
#                    FM, CM or EM for Metal-organic
#                    FO, CO or EO for Organic
_publ_requested_category             ?
_publ_requested_coeditor_name        ?

_publ_contact_letter                # Include date of submission
;
Date of submission ?

Please consider this CIF submission for publication as a
Regular Structural Paper in Acta Crystallographica C. 
;

#===============================================================================

# 2. PROCESSING SUMMARY (JOURNAL OFFICE ONLY)

_journal_date_recd_electronic        ?

_journal_date_to_coeditor            ?
_journal_date_from_coeditor          ?
_journal_date_accepted               ?

_journal_date_printers_first         ?
_journal_date_printers_final         ?
_journal_date_proofs_out             ?
_journal_date_proofs_in              ?

_journal_coeditor_name               ?
_journal_coeditor_code               ?
_journal_coeditor_notes             
;
;

_journal_techeditor_code             ?
_journal_techeditor_notes           
;
;

_journal_coden_ASTM                  ?
_journal_name_full                   ?
_journal_year                        ?
_journal_volume                      ?
_journal_issue                       ?
_journal_page_first                  ?
_journal_page_last                   ?


_journal_suppl_publ_number           ?
_journal_suppl_publ_pages            ?


#===============================================================================

# 3. TITLE AND AUTHOR LIST

_publ_section_title                 
;
;
_publ_section_title_footnote        
;
;

# The loop structure below should contain the names and adresses of all
# authors, in the required order of publication. Repeat as necessary.


loop_
_publ_author_name                   
_publ_author_footnote               
_publ_author_address                
'?' # author name
;   # author related footnote
;
;   # Address of this author
;

#===============================================================================

# 4. TEXT

_publ_section_synopsis              
;
 ?
;
_publ_section_abstract              
;
 ?
;

# Insert blank lines between paragraphs

_publ_section_comment               
;
;
_publ_section_exptl_prep            
;
 ?
;
_publ_section_exptl_refinement      
;
 ?
;

# Insert blank lines between references

_publ_section_references            
;
 Allen, F.H. (2002).
   Acta Cryst. B58, 380-388.

 Altomare, A., Burla, M.C., Camalli, M., Cascarano, G.L., Giacovazzo, C.
   Guagliardi, A., Moliterni, A.G.G., Polidori, G. & Spagna, R.
   (1999) J. Appl. Cryst. 32, 115-119.

 Beurskens, P.T., Beurskens, G., de Gelder, R., Garc\'ia-Granda, S.,
 Gould, R.O., Israel, R. & Smits, J.M.M. (1999) The DIRDIF99 Program System,
   Technical Report of the Crystallography Laboratory,
   University of Nijmegen, The Netherlands.

 Boer, J.L. de & Duisenberg, A.J.M. (1984). Acta Cryst. A40, C-410.

 Boeyens, J.C.A. (1978). J.Cryst.Mol.Struct. 8, 317-320.

 Cremer, D. & Pople, J.A. (1975). J. Am. Chem. Soc. 97, 1354-1358.

 Duisenberg, A.J.M. (1992). J. Appl. Cryst. 25, 92-96.

 Duisenberg, A.J.M., Kroon-Batenburg, L.M.J. & Schreurs, A.M.M. (2003).
   J. Appl. Cryst. 36, 220-229.

 Enraf-Nonius (1989). CAD-4 Software. Version 5. Enraf-Nonius, Delft,
   The Netherlands.

 Flack, H.D. (1983). Acta Cryst. A39, 876-881.

 Hooft, R.W.W. (1998). Collect Software, Nonius B.V., Delft, The Netherlands.

 LePage, Y. (1987). J. Appl. Cryst. 20, 264-269.

 Mackay, A.L. (1984). Acta Cryst. A40, 165-166.

 Meulenaer, J. de & Tompa, H. (1965). Acta Cryst. 19, 1014-1018.

 North, A.C.T., Phillips, D.C. & Mathews, F.S. (1968).
  Acta Cryst. A24, 351-359.

 Otwinowski, Z. & Minor, W. (1997). Methods in Enzymology, Vol. 276,
   Macromolecular Crystallography, Part A, edited by C.W. Carter &
    R.M. Sweet, pp. 307-326. London: Academic Press.

 Sheldrick, G.M. (1986). SHELXS86. University of G\"ottingen, Germany.

 Sheldrick, G.M. (1993). SHELXL93. University of G\"ottingen, Germany.

 Sheldrick, G.M. (1997). SHELXS97. University of G\"ottingen, Germany.

 Sheldrick, G.M. (1997). SHELXL97. University of G\"ottingen, Germany.

 Sluis, P. van der & Spek, A.L. (1990). Acta Cryst. A46, 194-201.

 Spek, A.L. (1987). Acta Cryst. C43, 1233-1235.

 Spek, A.L. (1988). J. Appl. Cryst. 21, 578-579.

 Spek, A.L. (1994). Am. Crystallogr. Assoc.-Abstracts, 22, 66.

 Spek, A.L. (1997). HELENA, Program for Datareduction, Utrecht
   University, The Netherlands.

 Spek, A.L. (2003). J. Appl. Cryst. 36, 7-13.

 Wilson, A.J.C. (1992). Ed. International Tables for Crystallography,
   Volume C, Kluwer Academic Publishers, Dordrecht, The Netherlands.
;
_publ_section_acknowledgements      
;
;
_publ_section_figure_captions       
; View of the title compound with the atom numbering scheme.
Displacement ellipsoids for non-H atoms are drawn at the 50% probability level.
;

#===============================================================================

data_block_1                         

#===============================================================================

# 5. CHEMICAL DATA

_chemical_name_systematic           
;
;
_chemical_name_common                ?
_chemical_melting_point              ?
_chemical_formula_moiety            
'C24 H12 B3 O3'
# Ex: 'C12 H16 N2 O6, H2 O' and '(Cd 2+)3, (C6 N6 Cr 3-)2, 2(H2 O)' 
_chemical_formula_structural         ?
_chemical_formula_sum               
'C24 H12 B3 O3'
_chemical_formula_iupac              ?
_chemical_formula_weight                380.77
_chemical_compound_source           'see text'

loop_
_atom_type_symbol                   
_atom_type_description              
_atom_type_scat_dispersion_real     
_atom_type_scat_dispersion_imag     
_atom_type_scat_source              
 O   O    0.0106    0.0060
 'International Tables Vol C Tables 4.2.6.8 and 6.1.1.4'
 B   B    0.0013    0.0007
 'International Tables Vol C Tables 4.2.6.8 and 6.1.1.4'
 H   H    0.0000    0.0000
 'International Tables Vol C Tables 4.2.6.8 and 6.1.1.4'
 C   C    0.0033    0.0016
 'International Tables Vol C Tables 4.2.6.8 and 6.1.1.4'

#===============================================================================

# 6. CRYSTAL DATA

_symmetry_cell_setting               Orthorhombic
_symmetry_space_group_name_Hall      '-C 2c 2'
_symmetry_space_group_name_H-M       'C m c m'
_symmetry_Int_Tables_number                 63

loop_
_symmetry_equiv_pos_site_id         
_symmetry_equiv_pos_as_xyz          
   1 x,y,z                         
   2 -x,-y,1/2+z                   
   3 x,-y,-z                       
   4 -x,y,1/2-z                    
   5 -x,-y,-z                      
   6 x,y,1/2-z                     
   7 -x,y,z                        
   8 x,-y,1/2+z                    
   9 1/2+x,1/2+y,z                 
  10 1/2-x,1/2-y,1/2+z             
  11 1/2+x,1/2-y,-z                
  12 1/2-x,1/2+y,1/2-z             
  13 1/2-x,1/2-y,-z                
  14 1/2+x,1/2+y,1/2-z             
  15 1/2-x,1/2+y,z                 
  16 1/2+x,1/2-y,1/2+z             

_cell_length_a                            22.32060
_cell_length_b                            38.66040
_cell_length_c                             6.81950
_cell_angle_alpha                               90
_cell_angle_beta                                90
_cell_angle_gamma                               90
_cell_volume                              5884.706
_cell_formula_units_Z                    8
_cell_measurement_temperature        ?
_cell_measurement_reflns_used        ?
_cell_measurement_theta_min          ?
_cell_measurement_theta_max          ?
_cell_special_details               
;
;

_exptl_crystal_description          ' ?'
_exptl_crystal_colour               ' ?'

_exptl_crystal_size_max              ?
_exptl_crystal_size_mid              ?
_exptl_crystal_size_min              ?
_exptl_crystal_size_rad              ?
_exptl_crystal_density_meas          ?
_exptl_crystal_density_diffrn            0.860
_exptl_crystal_density_method       'Not Measured'
_exptl_crystal_F_000                      1560
_exptl_absorpt_coefficient_mu            0.054
_exptl_crystal_density_meas_temp     ?

# Permitted for _exptl_absorpt_correction_type :
# analytical     'analytical from crystal shape'
#                Example: de Meulenaer&Tompa: ABST
# cylinder       'cylindrical'
# gaussian       'Gaussian from crystal shape'
#                Example: PLATON/ABSG
# integration    'integration from crystal shape'
# multi-scan     'symmetry-related measurements'
#                Example: SADABS, MULABS
# none           'no absorption corr. applied'
# numerical      'numerical from crystal shape'
# psi-scan       'psi-scan corrections'
#                Example: PLATON/ABSP
# refdelf        'refined from delta-F'
#                Example: SHELXA, 
# sphere         'spherical'
#                Example: PLATON/ABSS
_exptl_absorpt_correction_type      ' ?'
# Example: '(North et al., 1968)'
_exptl_absorpt_process_details       ?
_exptl_absorpt_correction_T_min      ?
_exptl_absorpt_correction_T_max      ?

#===============================================================================

# 7. EXPERIMENTAL DATA

_exptl_special_details              
;
;
_diffrn_ambient_temperature          ?
_diffrn_radiation_wavelength           0.71073
_diffrn_radiation_probe              'x-ray'
_diffrn_radiation_type               'MoK\a'
_diffrn_radiation_source             ?
_diffrn_radiation_monochromator      ?

_diffrn_measurement_device_type      ?
_diffrn_measurement_method           ?
_diffrn_detector_area_resol_mean     ?

# number of measured reflections (redundant set)
_diffrn_reflns_number                ?
_diffrn_reflns_av_R_equivalents      ?
_diffrn_reflns_av_sigmaI/netI        ?
_diffrn_reflns_limit_h_min           ?
_diffrn_reflns_limit_h_max           ?
_diffrn_reflns_limit_k_min           ?
_diffrn_reflns_limit_k_max           ?
_diffrn_reflns_limit_l_min           ?
_diffrn_reflns_limit_l_max           ?
_diffrn_reflns_theta_min             ?
_diffrn_reflns_theta_max             ?
_diffrn_reflns_theta_full            ?
_diffrn_measured_fraction_theta_max  ?
_diffrn_measured_fraction_theta_full ?
_diffrn_reflns_reduction_process    
;
;

# number of unique reflections
_reflns_number_total                 ?
# number of observed reflections (> n sig(I))
_reflns_number_gt                    ?
_reflns_threshold_expression          ?

_computing_data_collection           ?
_computing_cell_refinement           ?
_computing_data_reduction            ?
_computing_structure_solution        ?
_computing_structure_refinement      ?
_computing_molecular_graphics        ?
_computing_publication_material      'PLATON (Spek, 2003)' 

#===============================================================================

# 8. REFINEMENT DATA

_refine_special_details              ?
_refine_ls_structure_factor_coef      ?
_refine_ls_matrix_type                ?
_refine_ls_weighting_scheme          ' ?'
_refine_ls_weighting_details        
 ?                                                                                                                      
_atom_sites_solution_primary        ' ?'
_atom_sites_solution_secondary      ' ?'
_atom_sites_solution_hydrogens      ' ?'


# Permitted for _refine_ls_hydrogen_treatment :
# refall  - refined all H parameters
# refxyz  - refined H coordinates only
# refU    - refined H U only
# noref   - no refinement of H parameters
# constr  - H parameters constrained
# mixed   - some constrained, some independent
# undef   - H-atom parameters not defined
_refine_ls_hydrogen_treatment       ' ?'

_refine_ls_extinction_method         ' ?'
_refine_ls_extinction_coef            ?                   
_refine_ls_extinction_expression    
 ?                                                                                                                      
_refine_ls_abs_structure_details     ?
_refine_ls_abs_structure_Flack      .
_refine_ls_number_reflns             ?
_refine_ls_number_parameters         ?
_refine_ls_number_restraints                 0
_refine_ls_number_constraints        ?
_refine_ls_R_factor_all              ?
_refine_ls_R_factor_gt               ?
_refine_ls_wR_factor_ref             ?
_refine_ls_wR_factor_gt              ?
_refine_ls_goodness_of_fit_ref       ?
_refine_ls_restrained_S_all          ?
_refine_ls_shift/su_max              ?
_refine_ls_shift/su_mean             ?
_refine_diff_density_max             ?
_refine_diff_density_min             ?
_refine_diff_density_rms             ?

#===============================================================================

# 9. ATOMIC COORDINATES AND DISPLACEMENT PARAMETERS

loop_
_atom_site_label                    
_atom_site_type_symbol              
_atom_site_thermal_displace_type    
_atom_site_fract_x                  
_atom_site_fract_y                  
_atom_site_fract_z                  
_atom_site_occupancy                
_atom_site_U_iso_or_equiv           
_atom_site_calc_flag                
_atom_site_refinement_flags         
O5 O Uiso 0.44588 0.13021 0.25000 1.000 0.0500 . .                              
O7 O Uiso 0.50000 0.18455 0.25000 1.000 0.0500 . .                              
O8 O Uiso 0.00000 0.27902 0.25000 1.000 0.0500 . .                              
O9 O Uiso 0.05414 0.33295 0.25000 1.000 0.0500 . .                              
C47 C Uiso 0.11184 0.27747 0.25000 1.000 0.0500 . .                             
C48 C Uiso 0.16696 0.29504 0.25000 1.000 0.0500 . .                             
C49 C Uiso 0.22194 0.27757 0.25000 1.000 0.0500 . .                             
C50 C Uiso 0.22218 0.24072 0.25000 1.000 0.0500 . .                             
C51 C Uiso 0.16681 0.22240 0.25000 1.000 0.0500 . .                             
C52 C Uiso 0.11306 0.24116 0.25000 1.000 0.0500 . .                             
C53 C Uiso 0.27741 0.22234 0.25000 1.000 0.0500 . .                             
C54 C Uiso 0.33276 0.24065 0.25000 1.000 0.0500 . .                             
C55 C Uiso 0.38651 0.22192 0.25000 1.000 0.0500 . .                             
C56 C Uiso 0.38773 0.18556 0.25000 1.000 0.0500 . .                             
C57 C Uiso 0.33263 0.16798 0.25000 1.000 0.0500 . .                             
C58 C Uiso 0.27763 0.18549 0.25000 1.000 0.0500 . .                             
C71 C Uiso 0.50000 -0.11018 0.25000 1.000 0.0500 . .                            
C72 C Uiso 0.44587 -0.09152 0.25000 1.000 0.0500 . .                            
C73 C Uiso 0.44463 -0.05527 0.25000 1.000 0.0500 . .                            
C74 C Uiso 0.50000 -0.03663 0.25000 1.000 0.0500 . .                            
C77 C Uiso 0.50000 0.00020 0.25000 1.000 0.0500 . .                             
C78 C Uiso 0.44463 0.01860 0.25000 1.000 0.0500 . .                             
C79 C Uiso 0.44592 0.05484 0.25000 1.000 0.0500 . .                             
C80 C Uiso 0.50000 0.07372 0.25000 1.000 0.0500 . .                             
C83 C Uiso 0.38995 -0.03593 0.25000 1.000 0.0500 . .                            
C85 C Uiso 0.38995 -0.00073 0.25000 1.000 0.0500 . .                            
C87 C Uiso 0.22157 0.16790 0.25000 1.000 0.0500 . .                             
C88 C Uiso 0.33173 0.27815 0.25000 1.000 0.0500 . .                             
C89 C Uiso 0.16879 0.18546 0.25000 1.000 0.0500 . .                             
C90 C Uiso 0.27893 0.29573 0.25000 1.000 0.0500 . .                             
B5 B Uiso 0.44624 0.16638 0.25000 1.000 0.0500 . .                              
B6 B Uiso 0.50000 0.11247 0.25000 1.000 0.0500 . .                              
B8 B Uiso 0.05379 0.29691 0.25000 1.000 0.0500 . .                              
B10 B Uiso 0.50000 -0.14893 0.25000 1.000 0.0500 . .                            
H23 H Uiso 0.40355 -0.10577 0.25000 1.000 0.0600 . .                            
H25 H Uiso 0.40354 0.06911 0.25000 1.000 0.0600 . .                             
H27 H Uiso 0.33319 0.13978 0.25000 1.000 0.0600 . .                             
H28 H Uiso 0.42979 0.23643 0.25000 1.000 0.0600 . .                             
H29 H Uiso 0.07073 0.22714 0.25000 1.000 0.0600 . .                             
H30 H Uiso 0.16734 0.32384 0.25000 1.000 0.0600 . .                             
H35 H Uiso 0.34719 -0.05018 0.25000 1.000 0.0600 . .                            
H36 H Uiso 0.34720 0.01351 0.25000 1.000 0.0600 . .                             
H39 H Uiso 0.22164 0.13939 0.25000 1.000 0.0600 . .                             
H40 H Uiso 0.12606 0.17119 0.25000 1.000 0.0600 . .                             
H41 H Uiso 0.37446 0.29241 0.25000 1.000 0.0600 . .                             
H42 H Uiso 0.27891 0.32424 0.25000 1.000 0.0600 . .                             

#===============================================================================

# 10. MOLECULAR GEOMETRY

_geom_special_details               
;
 Bond distances, angles etc. have been calculated using the
 rounded fractional coordinates. All su's are estimated
 from the variances of the (full) variance-covariance matrix.
 The cell esds are taken into account in the estimation of
 distances, angles and torsion angles
;

loop_
_geom_bond_atom_site_label_1        
_geom_bond_atom_site_label_2        
_geom_bond_distance                 
_geom_bond_site_symmetry_1          
_geom_bond_site_symmetry_2          
_geom_bond_publ_flag                
 O5      B5           1.3984                     .       .                   yes
 O5      B6           1.3891                     .       .                   yes
 O7      B5           1.3904                     .       .                   yes
 O7      B5           1.3904                     .     4_655                 yes
 O8      B8           1.3856                     .       .                   yes
 O8      B8           1.3856                     .     4_555                 yes
 O9      B8           1.3933                     .       .                   yes
 O9      B10          1.3968                     .     9_455                 yes
 C47     C48          1.4054                     .       .                   no 
 C47     C52          1.4040                     .       .                   no 
 C47     B8           1.4979                     .       .                   yes
 C48     C49          1.4008                     .       .                   no 
 C49     C50          1.4246                     .       .                   no 
 C49     C90          1.4529                     .       .                   no 
 C50     C51          1.4245                     .       .                   no 
 C50     C53          1.4229                     .       .                   no 
 C51     C52          1.4019                     .       .                   no 
 C51     C89          1.4288                     .       .                   no 
 C53     C54          1.4239                     .       .                   no 
 C53     C58          1.4246                     .       .                   no 
 C54     C55          1.4013                     .       .                   no 
 C54     C88          1.4499                     .       .                   no 
 C55     C56          1.4060                     .       .                   no 
 C56     C57          1.4052                     .       .                   no 
 C56     B5           1.5018                     .       .                   yes
 C57     C58          1.4019                     .       .                   no 
 C58     C87          1.4241                     .       .                   no 
 C71     C72          1.4072                     .       .                   no 
 C71     B10          1.4981                     .       .                   yes
 C71     C72          1.4072                     .     4_655                 no 
 C72     C73          1.4017                     .       .                   no 
 C73     C74          1.4306                     .       .                   no 
 C73     C83          1.4313                     .       .                   no 
 C74     C77          1.4239                     .       .                   no 
 C77     C78          1.4260                     .       .                   no 
 C77     C78          1.4260                     .     4_655                 no 
 C78     C79          1.4013                     .       .                   no 
 C78     C85          1.4311                     .       .                   no 
 C79     C80          1.4106                     .       .                   no 
 C80     B6           1.4981                     .       .                   yes
 C83     C85          1.3608                     .       .                   no 
 C87     C89          1.3597                     .       .                   no 
 C88     C90          1.3605                     .       .                   no 
 C48     H30          1.1100                     .       .                   no 
 C52     H29          1.0900                     .       .                   no 
 C55     H28          1.1200                     .       .                   no 
 C57     H27          1.0900                     .       .                   no 
 C72     H23          1.0900                     .       .                   no 
 C79     H25          1.1000                     .       .                   no 
 C83     H35          1.1000                     .       .                   no 
 C85     H36          1.1000                     .       .                   no 
 C87     H39          1.1000                     .       .                   no 
 C88     H41          1.1000                     .       .                   no 
 C89     H40          1.1000                     .       .                   no 
 C90     H42          1.1000                     .       .                   no 

loop_
_geom_angle_atom_site_label_1       
_geom_angle_atom_site_label_2       
_geom_angle_atom_site_label_3       
_geom_angle                         
_geom_angle_site_symmetry_1         
_geom_angle_site_symmetry_2         
_geom_angle_site_symmetry_3         
_geom_angle_publ_flag               
 B5      O5      B6           119.26             .       .       .           yes
 B5      O7      B5           119.31             .       .     4_655         yes
 B8      O8      B8           120.11             .       .     4_555         yes
 B8      O9      B10          119.78             .       .     9_455         yes
 C48     C47     C52          117.79             .       .       .           no 
 C48     C47     B8           120.98             .       .       .           yes
 C52     C47     B8           121.23             .       .       .           yes
 C47     C48     C49          122.27             .       .       .           no 
 C48     C49     C50          119.04             .       .       .           no 
 C48     C49     C90          122.28             .       .       .           no 
 C50     C49     C90          118.68             .       .       .           no 
 C49     C50     C51          119.60             .       .       .           no 
 C49     C50     C53          120.18             .       .       .           no 
 C51     C50     C53          120.22             .       .       .           no 
 C50     C51     C52          119.03             .       .       .           no 
 C50     C51     C89          118.04             .       .       .           no 
 C52     C51     C89          122.93             .       .       .           no 
 C47     C52     C51          122.27             .       .       .           no 
 C50     C53     C54          120.23             .       .       .           no 
 C50     C53     C58          120.16             .       .       .           no 
 C54     C53     C58          119.61             .       .       .           no 
 C53     C54     C55          119.08             .       .       .           no 
 C53     C54     C88          118.90             .       .       .           no 
 C55     C54     C88          122.02             .       .       .           no 
 C54     C55     C56          122.22             .       .       .           no 
 C55     C56     C57          117.82             .       .       .           no 
 C55     C56     B5           120.70             .       .       .           yes
 C57     C56     B5           121.49             .       .       .           yes
 C56     C57     C58          122.20             .       .       .           no 
 C53     C58     C57          119.07             .       .       .           no 
 C53     C58     C87          118.33             .       .       .           no 
 C57     C58     C87          122.60             .       .       .           no 
 C72     C71     B10          120.84             .       .       .           yes
 C72     C71     C72          118.32             .       .     4_655         no 
 C72     C71     B10          120.84           4_655     .       .           yes
 C71     C72     C73          121.97             .       .       .           no 
 C72     C73     C74          119.11             .       .       .           no 
 C72     C73     C83          122.62             .       .       .           no 
 C74     C73     C83          118.26             .       .       .           no 
 C73     C74     C77          120.25             .       .       .           no 
 C73     C74     C73          119.51             .       .     4_655         no 
 C73     C74     C77          120.25           4_655     .       .           no 
 C74     C77     C78          119.92             .       .       .           no 
 C74     C77     C78          119.92             .       .     4_655         no 
 C78     C77     C78          120.15             .       .     4_655         no 
 C77     C78     C79          118.75             .       .       .           no 
 C77     C78     C85          118.60             .       .       .           no 
 C79     C78     C85          122.66             .       .       .           no 
 C78     C79     C80          122.34             .       .       .           no 
 C79     C80     B6           121.16             .       .       .           yes
 C79     C80     C79          117.68             .       .     4_655         no 
 C79     C80     B6           121.16           4_655     .       .           yes
 C73     C83     C85          121.49             .       .       .           no 
 C78     C85     C83          121.48             .       .       .           no 
 C58     C87     C89          121.52             .       .       .           no 
 C54     C88     C90          120.88             .       .       .           no 
 C51     C89     C87          121.73             .       .       .           no 
 C49     C90     C88          121.13             .       .       .           no 
 C49     C48     H30          118.00             .       .       .           no 
 C47     C48     H30          119.00             .       .       .           no 
 C47     C52     H29          119.00             .       .       .           no 
 C51     C52     H29          119.00             .       .       .           no 
 C54     C55     H28          119.00             .       .       .           no 
 C56     C55     H28          119.00             .       .       .           no 
 C56     C57     H27          118.00             .       .       .           no 
 C58     C57     H27          120.00             .       .       .           no 
 C71     C72     H23          119.00             .       .       .           no 
 C73     C72     H23          119.00             .       .       .           no 
 C80     C79     H25          119.00             .       .       .           no 
 C78     C79     H25          119.00             .       .       .           no 
 C73     C83     H35          119.00             .       .       .           no 
 C85     C83     H35          120.00             .       .       .           no 
 C78     C85     H36          119.00             .       .       .           no 
 C83     C85     H36          120.00             .       .       .           no 
 C89     C87     H39          120.00             .       .       .           no 
 C58     C87     H39          118.00             .       .       .           no 
 C54     C88     H41          119.00             .       .       .           no 
 C90     C88     H41          120.00             .       .       .           no 
 C87     C89     H40          120.00             .       .       .           no 
 C51     C89     H40          118.00             .       .       .           no 
 C49     C90     H42          119.00             .       .       .           no 
 C88     C90     H42          120.00             .       .       .           no 
 O5      B5      O7           120.67             .       .       .           yes
 O5      B5      C56          119.26             .       .       .           yes
 O7      B5      C56          120.07             .       .       .           yes
 O5      B6      C80          119.59           4_655     .       .           yes
 O5      B6      O5           120.83             .       .     4_655         yes
 O5      B6      C80          119.59             .       .       .           yes
 O8      B8      C47          119.94             .       .       .           yes
 O9      B8      C47          119.79             .       .       .           yes
 O8      B8      O9           120.27             .       .       .           yes
 O9      B10     O9           119.80           9_545     .    12_545         yes
 O9      B10     C71          120.10           9_545     .       .           yes
 O9      B10     C71          120.10          12_545     .       .           yes

loop_
_geom_torsion_atom_site_label_1     
_geom_torsion_atom_site_label_2     
_geom_torsion_atom_site_label_3     
_geom_torsion_atom_site_label_4     
_geom_torsion                       
_geom_torsion_site_symmetry_1       
_geom_torsion_site_symmetry_2       
_geom_torsion_site_symmetry_3       
_geom_torsion_site_symmetry_4       
_geom_torsion_publ_flag             
 B5      O5      B6      C80          180.00     .       .       .       .   no 
 B6      O5      B5      O7             0.00     .       .       .       .   no 
 B6      O5      B5      C56          180.00     .       .       .       .   no 
 C52     C47     C48     C49            0.00     .       .       .       .   no 
 C48     C47     B8      O8           180.00     .       .       .       .   no 
 C48     C47     B8      O9             0.00     .       .       .       .   no 
 C52     C47     B8      O8             0.00     .       .       .       .   no 
 C52     C47     B8      O9           180.00     .       .       .       .   no 
 B8      C47     C48     C49          180.00     .       .       .       .   no 
 C48     C47     C52     C51            0.00     .       .       .       .   no 
 B8      C47     C52     C51          180.00     .       .       .       .   no 
 C47     C48     C49     C90          180.00     .       .       .       .   no 
 C47     C48     C49     C50            0.00     .       .       .       .   no 
 C90     C49     C50     C53            0.00     .       .       .       .   no 
 C48     C49     C90     C88          180.00     .       .       .       .   no 
 C90     C49     C50     C51          180.00     .       .       .       .   no 
 C48     C49     C50     C53          180.00     .       .       .       .   no 
 C48     C49     C50     C51            0.00     .       .       .       .   no 
 C50     C49     C90     C88            0.00     .       .       .       .   no 
 C49     C50     C51     C52            0.00     .       .       .       .   no 
 C49     C50     C51     C89          180.00     .       .       .       .   no 
 C49     C50     C53     C58          180.00     .       .       .       .   no 
 C51     C50     C53     C54          180.00     .       .       .       .   no 
 C51     C50     C53     C58            0.00     .       .       .       .   no 
 C49     C50     C53     C54            0.00     .       .       .       .   no 
 C53     C50     C51     C52          180.00     .       .       .       .   no 
 C53     C50     C51     C89            0.00     .       .       .       .   no 
 C50     C51     C52     C47            0.00     .       .       .       .   no 
 C52     C51     C89     C87          180.00     .       .       .       .   no 
 C89     C51     C52     C47          180.00     .       .       .       .   no 
 C50     C51     C89     C87            0.00     .       .       .       .   no 
 C50     C53     C54     C88            0.00     .       .       .       .   no 
 C50     C53     C58     C57          180.00     .       .       .       .   no 
 C58     C53     C54     C55            0.00     .       .       .       .   no 
 C58     C53     C54     C88          180.00     .       .       .       .   no 
 C50     C53     C54     C55          180.00     .       .       .       .   no 
 C54     C53     C58     C87          180.00     .       .       .       .   no 
 C50     C53     C58     C87            0.00     .       .       .       .   no 
 C54     C53     C58     C57            0.00     .       .       .       .   no 
 C53     C54     C55     C56            0.00     .       .       .       .   no 
 C88     C54     C55     C56          180.00     .       .       .       .   no 
 C53     C54     C88     C90            0.00     .       .       .       .   no 
 C55     C54     C88     C90          180.00     .       .       .       .   no 
 C54     C55     C56     B5           180.00     .       .       .       .   no 
 C54     C55     C56     C57            0.00     .       .       .       .   no 
 C55     C56     B5      O5           180.00     .       .       .       .   no 
 C55     C56     B5      O7             0.00     .       .       .       .   no 
 C57     C56     B5      O7           180.00     .       .       .       .   no 
 C55     C56     C57     C58            0.00     .       .       .       .   no 
 C57     C56     B5      O5             0.00     .       .       .       .   no 
 B5      C56     C57     C58          180.00     .       .       .       .   no 
 C56     C57     C58     C53            0.00     .       .       .       .   no 
 C56     C57     C58     C87          180.00     .       .       .       .   no 
 C57     C58     C87     C89          180.00     .       .       .       .   no 
 C53     C58     C87     C89            0.00     .       .       .       .   no 
 B10     C71     C72     C73          180.00     .       .       .       .   no 
 C71     C72     C73     C74            0.00     .       .       .       .   no 
 C71     C72     C73     C83          180.00     .       .       .       .   no 
 C72     C73     C74     C77          180.00     .       .       .       .   no 
 C74     C73     C83     C85            0.00     .       .       .       .   no 
 C83     C73     C74     C77            0.00     .       .       .       .   no 
 C72     C73     C83     C85          180.00     .       .       .       .   no 
 C73     C74     C77     C78            0.00     .       .       .       .   no 
 C74     C77     C78     C79          180.00     .       .       .       .   no 
 C74     C77     C78     C85            0.00     .       .       .       .   no 
 C77     C78     C79     C80            0.00     .       .       .       .   no 
 C85     C78     C79     C80          180.00     .       .       .       .   no 
 C77     C78     C85     C83            0.00     .       .       .       .   no 
 C79     C78     C85     C83          180.00     .       .       .       .   no 
 C78     C79     C80     B6           180.00     .       .       .       .   no 
 C79     C80     B6      O5             0.00     .       .       .       .   no 
 C73     C83     C85     C78            0.00     .       .       .       .   no 
 C58     C87     C89     C51            0.00     .       .       .       .   no 
 C54     C88     C90     C49            0.00     .       .       .       .   no 

loop_
_geom_contact_atom_site_label_1     
_geom_contact_atom_site_label_2     
_geom_contact_distance              
_geom_contact_site_symmetry_1       
_geom_contact_site_symmetry_2       
_geom_contact_publ_flag             
 O5      H25          2.5400                     .       .                   no 
 O5      H27          2.5400                     .       .                   no 
 O7      H28          2.5500                     .       .                   no 
 O7      H28          2.5500                     .     4_655                 no 
 O7      H28          2.5500                     .     4_655                 no 
 O8      H29          2.5500                     .       .                   no 
 O8      H29          2.5500                     .     4_555                 no 
 O8      H29          2.5500                     .     4_555                 no 
 O9      H30          2.5500                     .       .                   no 
 O9      H23          2.5500                     .    12_555                 no 
 O9      H23          2.5500                     .    12_555                 no 
 C47     C55          3.4100                     .    10_554                 no 
 C47     C55          3.4100                     .    10_555                 no 
 C47     C55          3.4100                     .    13_555                 no 
 C47     C55          3.4100                     .    13_556                 no 
 C49     C53          3.4098                     .    10_554                 no 
 C49     C53          3.4098                     .    10_555                 no 
 C49     C53          3.4098                     .    13_555                 no 
 C49     C53          3.4098                     .    13_556                 no 
 C51     C88          3.4100                     .    10_554                 no 
 C51     C88          3.4100                     .    10_555                 no 
 C51     C88          3.4100                     .    13_555                 no 
 C51     C88          3.4100                     .    13_556                 no 
 C53     C49          3.4098                     .    10_554                 no 
 C53     C49          3.4098                     .    10_555                 no 
 C53     C49          3.4098                     .    13_555                 no 
 C53     C49          3.4098                     .    13_556                 no 
 C55     C47          3.4100                     .    10_554                 no 
 C55     C47          3.4100                     .    10_555                 no 
 C55     C47          3.4100                     .    13_555                 no 
 C55     C47          3.4100                     .    13_556                 no 
 C71     B6           3.4109                     .     2_654                 no 
 C71     B6           3.4109                     .     2_655                 no 
 C71     B6           3.4109                     .     3_555                 no 
 C71     B6           3.4109                     .     3_556                 no 
 C71     B6           3.4109                     .     5_655                 no 
 C71     B6           3.4109                     .     5_656                 no 
 C71     B6           3.4109                     .     8_554                 no 
 C71     B6           3.4109                     .     8_555                 no 
 C73     C79          3.4099                     .     3_555                 no 
 C73     C79          3.4099                     .     3_556                 no 
 C73     C79          3.4099                     .     8_554                 no 
 C73     C79          3.4099                     .     8_555                 no 
 C77     C77          3.4098                     .     2_654                 no 
 C77     C77          3.4098                     .     2_655                 no 
 C77     C77          3.4098                     .     3_555                 no 
 C77     C77          3.4098                     .     3_556                 no 
 C77     C77          3.4098                     .     5_655                 no 
 C77     C77          3.4098                     .     5_656                 no 
 C77     C77          3.4098                     .     8_554                 no 
 C77     C77          3.4098                     .     8_555                 no 
 C79     C73          3.4099                     .     3_555                 no 
 C79     C73          3.4099                     .     3_556                 no 
 C79     C73          3.4099                     .     8_554                 no 
 C79     C73          3.4099                     .     8_555                 no 
 C85     C85          3.4102                     .     3_555                 no 
 C85     C85          3.4102                     .     3_556                 no 
 C85     C85          3.4102                     .     8_554                 no 
 C85     C85          3.4102                     .     8_555                 no 
 C88     C51          3.4100                     .    10_554                 no 
 C88     C51          3.4100                     .    10_555                 no 
 C88     C51          3.4100                     .    13_555                 no 
 C88     C51          3.4100                     .    13_556                 no 
 B6      C71          3.4109                     .     2_654                 no 
 B6      C71          3.4109                     .     2_655                 no 
 B6      C71          3.4109                     .     3_555                 no 
 B6      C71          3.4109                     .     3_556                 no 
 B6      C71          3.4109                     .     5_655                 no 
 B6      C71          3.4109                     .     5_656                 no 
 B6      C71          3.4109                     .     8_554                 no 
 B6      C71          3.4109                     .     8_555                 no 
 H23     H35          2.4900                     .       .                   no 
 H23     O9           2.5500                     .    12_545                 no 
 H23     O9           2.5500                     .    12_545                 no 
 H25     O5           2.5400                     .       .                   no 
 H25     H36          2.4900                     .       .                   no 
 H27     O5           2.5400                     .       .                   no 
 H27     H39          2.4900                     .       .                   no 
 H28     O7           2.5500                     .       .                   no 
 H28     H41          2.4900                     .       .                   no 
 H29     O8           2.5500                     .       .                   no 
 H29     H40          2.4900                     .       .                   no 
 H30     O9           2.5500                     .       .                   no 
 H30     H42          2.4900                     .       .                   no 
 H35     H23          2.4900                     .       .                   no 
 H36     H25          2.4900                     .       .                   no 
 H39     H27          2.4900                     .       .                   no 
 H40     H29          2.4900                     .       .                   no 
 H41     H28          2.4900                     .       .                   no 
 H42     H30          2.4900                     .       .                   no 

# Loop Mechanism for Extra Tables(s)

#loop_
#_publ_manuscript_incl_extra_item
#'_geom_extra_tableA_col_1'
#'_geom_extra_tableA_col_2'
#'_geom_extra_tableA_col_3'
#'_geom_extra_table_head_A'
#'_geom_table_footnote_A'
#'_geom_extra_tableB_col_1'
#'_geom_extra_tableB_col_2'
#'_geom_extra_tableB_col_3'
#'_geom_extra_table_head_B'
#'_geom_table_footnote_B'


#
#loop_
#_geom_extra_tableA_col_1
#_geom_extra_tableA_col_2
#_geom_extra_tableA_col_3
# ? ? ?


#
#loop_
#_geom_extra_tableB_col_1
#_geom_extra_tableB_col_2
#_geom_extra_tableB_col_3
# ? ? ?


#
#_geom_table_footnote_A
#;
# ?
#;


#
#_geom_table_footnote_B
#;
# ?
#;


#
#_geom_table_footnote_A
#;
# ?
#;


#
#_geom_table_footnote_B
#;
# ?
#;


#===END
