# Supplementary material for: On the reticular construction concept of covalent organic frameworks
Source: Beilstein J Nanotechnol. 2010 Nov 22;1:60–70. doi: 10.3762/bjnano.1.8 (PMC3045923; doi:10.3762/bjnano.1.8)
Supplement: File 2 — CIFs for selected structures. [file Beilstein_J_Nanotechnol-01-60-s002.zip › TPCOF-1M_inc-z_1.cif]

# CIF-file generated for block_1   P 1               New: C2/m   

#==============================================================================
data_global
#==============================================================================

# 0. AUDIT DETAILS

_audit_creation_date                 'Jun 17 16:25:14 2010'
_audit_creation_method               'PLATON <TABLE ACC> option' 
_audit_update_record                
;
;

#===============================================================================

# 1. SUBMISSION DETAILS

_publ_contact_author_name           # Name of author for correspondence
;
;
_publ_contact_author_address        # address of author for correspondence
;
;

_publ_contact_author_email           ?
_publ_contact_author_fax             ?
_publ_contact_author_phone           ?

_publ_requested_journal              'Acta Crystallographica C' 
# Publication choise FI, CI or EI for Inorganic
#                    FM, CM or EM for Metal-organic
#                    FO, CO or EO for Organic
_publ_requested_category             ?
_publ_requested_coeditor_name        ?

_publ_contact_letter                # Include date of submission
;
Date of submission ?

Please consider this CIF submission for publication as a
Regular Structural Paper in Acta Crystallographica C. 
;

#===============================================================================

# 2. PROCESSING SUMMARY (JOURNAL OFFICE ONLY)

_journal_date_recd_electronic        ?

_journal_date_to_coeditor            ?
_journal_date_from_coeditor          ?
_journal_date_accepted               ?

_journal_date_printers_first         ?
_journal_date_printers_final         ?
_journal_date_proofs_out             ?
_journal_date_proofs_in              ?

_journal_coeditor_name               ?
_journal_coeditor_code               ?
_journal_coeditor_notes             
;
;

_journal_techeditor_code             ?
_journal_techeditor_notes           
;
;

_journal_coden_ASTM                  ?
_journal_name_full                   ?
_journal_year                        ?
_journal_volume                      ?
_journal_issue                       ?
_journal_page_first                  ?
_journal_page_last                   ?


_journal_suppl_publ_number           ?
_journal_suppl_publ_pages            ?


#===============================================================================

# 3. TITLE AND AUTHOR LIST

_publ_section_title                 
;
;
_publ_section_title_footnote        
;
;

# The loop structure below should contain the names and adresses of all
# authors, in the required order of publication. Repeat as necessary.


loop_
_publ_author_name                   
_publ_author_footnote               
_publ_author_address                
'?' # author name
;   # author related footnote
;
;   # Address of this author
;

#===============================================================================

# 4. TEXT

_publ_section_synopsis              
;
 ?
;
_publ_section_abstract              
;
 ?
;

# Insert blank lines between paragraphs

_publ_section_comment               
;
;
_publ_section_exptl_prep            
;
 ?
;
_publ_section_exptl_refinement      
;
 ?
;

# Insert blank lines between references

_publ_section_references            
;
 Allen, F.H. (2002).
   Acta Cryst. B58, 380-388.

 Altomare, A., Burla, M.C., Camalli, M., Cascarano, G.L., Giacovazzo, C.
   Guagliardi, A., Moliterni, A.G.G., Polidori, G. & Spagna, R.
   (1999) J. Appl. Cryst. 32, 115-119.

 Beurskens, P.T., Beurskens, G., de Gelder, R., Garc\'ia-Granda, S.,
 Gould, R.O., Israel, R. & Smits, J.M.M. (1999) The DIRDIF99 Program System,
   Technical Report of the Crystallography Laboratory,
   University of Nijmegen, The Netherlands.

 Boer, J.L. de & Duisenberg, A.J.M. (1984). Acta Cryst. A40, C-410.

 Boeyens, J.C.A. (1978). J.Cryst.Mol.Struct. 8, 317-320.

 Cremer, D. & Pople, J.A. (1975). J. Am. Chem. Soc. 97, 1354-1358.

 Duisenberg, A.J.M. (1992). J. Appl. Cryst. 25, 92-96.

 Duisenberg, A.J.M., Kroon-Batenburg, L.M.J. & Schreurs, A.M.M. (2003).
   J. Appl. Cryst. 36, 220-229.

 Enraf-Nonius (1989). CAD-4 Software. Version 5. Enraf-Nonius, Delft,
   The Netherlands.

 Flack, H.D. (1983). Acta Cryst. A39, 876-881.

 Hooft, R.W.W. (1998). Collect Software, Nonius B.V., Delft, The Netherlands.

 LePage, Y. (1987). J. Appl. Cryst. 20, 264-269.

 Mackay, A.L. (1984). Acta Cryst. A40, 165-166.

 Meulenaer, J. de & Tompa, H. (1965). Acta Cryst. 19, 1014-1018.

 North, A.C.T., Phillips, D.C. & Mathews, F.S. (1968).
  Acta Cryst. A24, 351-359.

 Otwinowski, Z. & Minor, W. (1997). Methods in Enzymology, Vol. 276,
   Macromolecular Crystallography, Part A, edited by C.W. Carter &
    R.M. Sweet, pp. 307-326. London: Academic Press.

 Sheldrick, G.M. (1986). SHELXS86. University of G\"ottingen, Germany.

 Sheldrick, G.M. (1993). SHELXL93. University of G\"ottingen, Germany.

 Sheldrick, G.M. (1997). SHELXS97. University of G\"ottingen, Germany.

 Sheldrick, G.M. (1997). SHELXL97. University of G\"ottingen, Germany.

 Sluis, P. van der & Spek, A.L. (1990). Acta Cryst. A46, 194-201.

 Spek, A.L. (1987). Acta Cryst. C43, 1233-1235.

 Spek, A.L. (1988). J. Appl. Cryst. 21, 578-579.

 Spek, A.L. (1994). Am. Crystallogr. Assoc.-Abstracts, 22, 66.

 Spek, A.L. (1997). HELENA, Program for Datareduction, Utrecht
   University, The Netherlands.

 Spek, A.L. (2003). J. Appl. Cryst. 36, 7-13.

 Wilson, A.J.C. (1992). Ed. International Tables for Crystallography,
   Volume C, Kluwer Academic Publishers, Dordrecht, The Netherlands.
;
_publ_section_acknowledgements      
;
;
_publ_section_figure_captions       
; View of the title compound with the atom numbering scheme.
Displacement ellipsoids for non-H atoms are drawn at the 50% probability level.
;

#===============================================================================

data_block_1                         

#===============================================================================

# 5. CHEMICAL DATA

_chemical_name_systematic           
;
;
_chemical_name_common                ?
_chemical_melting_point              ?
_chemical_formula_moiety            
'C60 H24 B6 O12'
# Ex: 'C12 H16 N2 O6, H2 O' and '(Cd 2+)3, (C6 N6 Cr 3-)2, 2(H2 O)' 
_chemical_formula_structural         ?
_chemical_formula_sum               
'C60 H24 B6 O12'
_chemical_formula_iupac              ?
_chemical_formula_weight               1001.65
_chemical_compound_source           'see text'

loop_
_atom_type_symbol                   
_atom_type_description              
_atom_type_scat_dispersion_real     
_atom_type_scat_dispersion_imag     
_atom_type_scat_source              
 O   O    0.0106    0.0060
 'International Tables Vol C Tables 4.2.6.8 and 6.1.1.4'
 B   B    0.0013    0.0007
 'International Tables Vol C Tables 4.2.6.8 and 6.1.1.4'
 H   H    0.0000    0.0000
 'International Tables Vol C Tables 4.2.6.8 and 6.1.1.4'
 C   C    0.0033    0.0016
 'International Tables Vol C Tables 4.2.6.8 and 6.1.1.4'

#===============================================================================

# 6. CRYSTAL DATA

_symmetry_cell_setting                 Monoclinic
_symmetry_space_group_name_Hall      '-C 2y'
_symmetry_space_group_name_H-M       'C 2/m'
_symmetry_Int_Tables_number                 12

loop_
_symmetry_equiv_pos_site_id         
_symmetry_equiv_pos_as_xyz          
   1 x,y,z                         
   2 -x,y,-z                       
   3 -x,-y,-z                      
   4 x,-y,z                        
   5 1/2+x,1/2+y,z                 
   6 1/2-x,1/2+y,-z                
   7 1/2-x,1/2-y,-z                
   8 1/2+x,1/2-y,z                 

_cell_length_a                            46.65850
_cell_length_b                            29.04850
_cell_length_c                             3.70520
_cell_angle_alpha                               90
_cell_angle_beta                           93.8640
_cell_angle_gamma                               90
_cell_volume                              5010.462
_cell_formula_units_Z                    2
_cell_measurement_temperature        ?
_cell_measurement_reflns_used        ?
_cell_measurement_theta_min          ?
_cell_measurement_theta_max          ?
_cell_special_details               
;
;

_exptl_crystal_description          ' ?'
_exptl_crystal_colour               ' ?'

_exptl_crystal_size_max              ?
_exptl_crystal_size_mid              ?
_exptl_crystal_size_min              ?
_exptl_crystal_size_rad              ?
_exptl_crystal_density_meas          ?
_exptl_crystal_density_diffrn            0.664
_exptl_crystal_density_method       'Not Measured'
_exptl_crystal_F_000                      1020
_exptl_absorpt_coefficient_mu            0.045
_exptl_crystal_density_meas_temp     ?

# Permitted for _exptl_absorpt_correction_type :
# analytical     'analytical from crystal shape'
#                Example: de Meulenaer&Tompa: ABST
# cylinder       'cylindrical'
# gaussian       'Gaussian from crystal shape'
#                Example: PLATON/ABSG
# integration    'integration from crystal shape'
# multi-scan     'symmetry-related measurements'
#                Example: SADABS, MULABS
# none           'no absorption corr. applied'
# numerical      'numerical from crystal shape'
# psi-scan       'psi-scan corrections'
#                Example: PLATON/ABSP
# refdelf        'refined from delta-F'
#                Example: SHELXA, 
# sphere         'spherical'
#                Example: PLATON/ABSS
_exptl_absorpt_correction_type      ' ?'
# Example: '(North et al., 1968)'
_exptl_absorpt_process_details       ?
_exptl_absorpt_correction_T_min      ?
_exptl_absorpt_correction_T_max      ?

#===============================================================================

# 7. EXPERIMENTAL DATA

_exptl_special_details              
;
;
_diffrn_ambient_temperature          ?
_diffrn_radiation_wavelength           0.71073
_diffrn_radiation_probe              'x-ray'
_diffrn_radiation_type               'MoK\a'
_diffrn_radiation_source             ?
_diffrn_radiation_monochromator      ?

_diffrn_measurement_device_type      ?
_diffrn_measurement_method           ?
_diffrn_detector_area_resol_mean     ?

# number of measured reflections (redundant set)
_diffrn_reflns_number                ?
_diffrn_reflns_av_R_equivalents      ?
_diffrn_reflns_av_sigmaI/netI        ?
_diffrn_reflns_limit_h_min           ?
_diffrn_reflns_limit_h_max           ?
_diffrn_reflns_limit_k_min           ?
_diffrn_reflns_limit_k_max           ?
_diffrn_reflns_limit_l_min           ?
_diffrn_reflns_limit_l_max           ?
_diffrn_reflns_theta_min             ?
_diffrn_reflns_theta_max             ?
_diffrn_reflns_theta_full            ?
_diffrn_measured_fraction_theta_max  ?
_diffrn_measured_fraction_theta_full ?
_diffrn_reflns_reduction_process    
;
;

# number of unique reflections
_reflns_number_total                 ?
# number of observed reflections (> n sig(I))
_reflns_number_gt                    ?
_reflns_threshold_expression          ?

_computing_data_collection           ?
_computing_cell_refinement           ?
_computing_data_reduction            ?
_computing_structure_solution        ?
_computing_structure_refinement      ?
_computing_molecular_graphics        ?
_computing_publication_material      'PLATON (Spek, 2003)' 

#===============================================================================

# 8. REFINEMENT DATA

_refine_special_details              ?
_refine_ls_structure_factor_coef      ?
_refine_ls_matrix_type                ?
_refine_ls_weighting_scheme          ' ?'
_refine_ls_weighting_details        
 ?                                                                                                                      
_atom_sites_solution_primary        ' ?'
_atom_sites_solution_secondary      ' ?'
_atom_sites_solution_hydrogens      ' ?'


# Permitted for _refine_ls_hydrogen_treatment :
# refall  - refined all H parameters
# refxyz  - refined H coordinates only
# refU    - refined H U only
# noref   - no refinement of H parameters
# constr  - H parameters constrained
# mixed   - some constrained, some independent
# undef   - H-atom parameters not defined
_refine_ls_hydrogen_treatment       ' ?'

_refine_ls_extinction_method         ' ?'
_refine_ls_extinction_coef            ?                   
_refine_ls_extinction_expression    
 ?                                                                                                                      
_refine_ls_abs_structure_details     ?
_refine_ls_abs_structure_Flack      .
_refine_ls_number_reflns             ?
_refine_ls_number_parameters         ?
_refine_ls_number_restraints                 0
_refine_ls_number_constraints        ?
_refine_ls_R_factor_all              ?
_refine_ls_R_factor_gt               ?
_refine_ls_wR_factor_ref             ?
_refine_ls_wR_factor_gt              ?
_refine_ls_goodness_of_fit_ref       ?
_refine_ls_restrained_S_all          ?
_refine_ls_shift/su_max              ?
_refine_ls_shift/su_mean             ?
_refine_diff_density_max             ?
_refine_diff_density_min             ?
_refine_diff_density_rms             ?

#===============================================================================

# 9. ATOMIC COORDINATES AND DISPLACEMENT PARAMETERS

loop_
_atom_site_label                    
_atom_site_type_symbol              
_atom_site_thermal_displace_type    
_atom_site_fract_x                  
_atom_site_fract_y                  
_atom_site_fract_z                  
_atom_site_occupancy                
_atom_site_U_iso_or_equiv           
_atom_site_calc_flag                
_atom_site_refinement_flags         
O O Uiso 0.21253 0.05647 1.27729 1.000 0.0500 . .                               
O1 O Uiso 0.17233 0.09702 1.03644 1.000 0.0500 . .                              
O3 O Uiso 0.11566 0.03974 0.69487 1.000 0.0500 . .                              
C C Uiso 0.20118 0.18636 1.19448 1.000 0.0500 . .                               
C1 C Uiso 0.24238 0.14496 1.45006 1.000 0.0500 . .                              
C1# C Uiso 0.25675 0.18626 1.53674 1.000 0.0500 . .                             
C2 C Uiso 0.21456 0.14406 1.27934 1.000 0.0500 . .                              
C3 C Uiso 0.16633 0.04804 1.00606 1.000 0.0500 . .                              
C4 C Uiso 0.19038 0.02401 1.14509 1.000 0.0500 . .                              
C6 C Uiso 0.14227 0.02428 0.86530 1.000 0.0500 . .                              
C9 C Uiso 0.28518 0.18743 1.71235 1.000 0.0500 . .                              
C10 C Uiso 0.21459 0.22861 1.27468 1.000 0.0500 . .                             
C11 C Uiso 0.24277 0.22879 1.44880 1.000 0.0500 . .                             
C12 C Uiso 0.20099 0.27206 1.18860 1.000 0.0500 . .                             
C28 C Uiso 0.07043 0.00000 0.43000 1.000 0.0500 . .                             
C44 C Uiso 0.05548 -0.04209 0.35245 1.000 0.0500 . .                            
C45 C Uiso 0.02767 -0.04303 0.18408 1.000 0.0500 . .                            
C46 C Uiso 0.01410 0.00000 0.08635 1.000 0.0500 . .                             
C49 C Uiso 0.01281 -0.08533 0.09509 1.000 0.0500 . .                            
B B Uiso 0.20009 0.09949 1.20265 1.000 0.0500 . .                               
B1 B Uiso 0.10013 0.00000 0.60915 1.000 0.0500 . .                              
H H Uiso 0.17933 0.18630 1.06009 1.000 0.0600 . .                               
H1 H Uiso 0.29608 0.15457 1.78065 1.000 0.0600 . .                              
H1 H Uiso 0.17953 0.27196 1.07075 1.000 0.0600 . .                              
H2 H Uiso 0.25322 0.11211 1.51883 1.000 0.0600 . .                              
H15 H Uiso 0.06641 -0.07494 0.41921 1.000 0.0600 . .                            
H19 H Uiso 0.02421 -0.11622 0.15227 1.000 0.0600 . .                            

#===============================================================================

# 10. MOLECULAR GEOMETRY

_geom_special_details               
;
 Bond distances, angles etc. have been calculated using the
 rounded fractional coordinates. All su's are estimated
 from the variances of the (full) variance-covariance matrix.
 The cell esds are taken into account in the estimation of
 distances, angles and torsion angles
;

loop_
_geom_bond_atom_site_label_1        
_geom_bond_atom_site_label_2        
_geom_bond_distance                 
_geom_bond_site_symmetry_1          
_geom_bond_site_symmetry_2          
_geom_bond_publ_flag                
 O       C4           1.4591                     .       .                   yes
 O       B            1.3976                     .       .                   yes
 O1      C3           1.4530                     .       .                   yes
 O1      B            1.3981                     .       .                   yes
 O3      C6           1.4270                     .       .                   yes
 O3      B1           1.3884                     .       .                   yes
 C       C2           1.4043                     .       .                   no 
 C       C10          1.4004                     .       .                   no 
 C1      C1#          1.4011                     .       .                   no 
 C1      C2           1.4054                     .       .                   no 
 C1#     C9           1.4380                     .       .                   no 
 C1#     C11          1.4245                     .       .                   no 
 C2      B            1.4788                     .       .                   yes
 C3      C4           1.3906                     .       .                   no 
 C3      C6           1.3891                     .       .                   no 
 C4      C4           1.3949                     .     1_556                 no 
 C6      C6           1.4106                     .     1_556                 no 
 C9      C12          1.3798                     .     1_554                 no 
 C10     C11          1.4250                     .       .                   no 
 C10     C12          1.4388                     .       .                   no 
 C11     C11          1.4433                     .     1_554                 no 
 C28     C44          1.4272                     .       .                   no 
 C28     B1           1.4956                     .       .                   yes
 C28     C44          1.4272                     .     1_556                 no 
 C44     C45          1.4016                     .       .                   no 
 C45     C46          1.4365                     .       .                   no 
 C45     C49          1.4382                     .       .                   no 
 C46     C46          1.4238                     .     2_555                 no 
 C49     C49          1.3461                     .     2_555                 no 
 C       H            1.1000                     .       .                   no 
 C1      H2           1.1000                     .       .                   no 
 C9      H1           1.1000                     .       .                   no 
 C12     H1           1.0700                     .       .                   no 
 C44     H15          1.1000                     .       .                   no 
 C49     H19          1.0600                     .       .                   no 

loop_
_geom_angle_atom_site_label_1       
_geom_angle_atom_site_label_2       
_geom_angle_atom_site_label_3       
_geom_angle                         
_geom_angle_site_symmetry_1         
_geom_angle_site_symmetry_2         
_geom_angle_site_symmetry_3         
_geom_angle_publ_flag               
 C4      O       B            103.65             .       .       .           yes
 C3      O1      B            104.62             .       .       .           yes
 C6      O3      B1           105.35             .       .       .           yes
 C2      C       C10          122.26             .       .       .           no 
 C1#     C1      C2           122.16             .       .       .           no 
 C1      C1#     C9           122.45             .       .       .           no 
 C1      C1#     C11          119.05             .       .       .           no 
 C9      C1#     C11          118.50             .       .       .           no 
 C       C2      C1           117.88             .       .       .           no 
 C       C2      B            122.19             .       .       .           yes
 C1      C2      B            119.91             .       .       .           yes
 O1      C3      C4           108.44             .       .       .           yes
 O1      C3      C6           131.47             .       .       .           yes
 C4      C3      C6           120.08             .       .       .           no 
 O       C4      C3           109.61             .       .       .           yes
 O       C4      C4           130.26             .       .     1_556         yes
 C3      C4      C4           120.13             .       .     1_556         no 
 O3      C6      C3           131.82             .       .       .           yes
 O3      C6      C6           108.34             .       .     1_556         yes
 C3      C6      C6           119.79             .       .     1_556         no 
 C1#     C9      C12          122.76             .       .     1_554         no 
 C       C10     C11          118.99             .       .       .           no 
 C       C10     C12          122.53             .       .       .           no 
 C11     C10     C12          118.48             .       .       .           no 
 C1#     C11     C10          119.65             .       .       .           no 
 C1#     C11     C11          118.79             .       .     1_554         no 
 C10     C11     C11          121.52             .       .     1_554         no 
 C9      C12     C10          119.85           1_554     .       .           no 
 C44     C28     B1           121.00             .       .       .           yes
 C44     C28     C44          117.89             .       .     1_556         no 
 C44     C28     B1           121.00           1_556     .       .           yes
 C28     C44     C45          122.11             .       .       .           no 
 C44     C45     C46          118.32             .       .       .           no 
 C44     C45     C49          122.43             .       .       .           no 
 C46     C45     C49          119.22             .       .       .           no 
 C45     C46     C46          119.44             .       .     2_555         no 
 C45     C46     C45          120.95             .       .     1_556         no 
 C45     C46     C46          119.44           1_556     .     2_555         no 
 C45     C49     C49          121.16             .       .     2_555         no 
 C10     C       H            119.00             .       .       .           no 
 C2      C       H            119.00             .       .       .           no 
 C1#     C1      H2           119.00             .       .       .           no 
 C2      C1      H2           119.00             .       .       .           no 
 C12     C9      H1           118.00           1_554     .       .           no 
 C1#     C9      H1           119.00             .       .       .           no 
 C10     C12     H1           118.00             .       .       .           no 
 C9      C12     H1           121.00           1_554     .       .           no 
 C28     C44     H15          119.00             .       .       .           no 
 C45     C44     H15          119.00             .       .       .           no 
 C49     C49     H19          121.00           2_555     .       .           no 
 C45     C49     H19          117.00             .       .       .           no 
 O       B       O1           113.66             .       .       .           yes
 O1      B       C2           121.80             .       .       .           yes
 O       B       C2           124.52             .       .       .           yes
 O3      B1      O3           112.50             .       .     1_556         yes
 O3      B1      C28          123.72           1_556     .       .           yes
 O3      B1      C28          123.72             .       .       .           yes

loop_
_geom_torsion_atom_site_label_1     
_geom_torsion_atom_site_label_2     
_geom_torsion_atom_site_label_3     
_geom_torsion_atom_site_label_4     
_geom_torsion                       
_geom_torsion_site_symmetry_1       
_geom_torsion_site_symmetry_2       
_geom_torsion_site_symmetry_3       
_geom_torsion_site_symmetry_4       
_geom_torsion_publ_flag             
 B       O       C4      C4           179.94     .       .       .     1_556 no 
 C4      O       B       O1            -0.04     .       .       .       .   no 
 C4      O       B       C2          -178.46     .       .       .       .   no 
 B       O       C4      C3            -0.73     .       .       .       .   no 
 C3      O1      B       O              0.75     .       .       .       .   no 
 C3      O1      B       C2           179.22     .       .       .       .   no 
 B       O1      C3      C4            -1.19     .       .       .       .   no 
 B       O1      C3      C6           179.84     .       .       .       .   no 
 C6      O3      B1      O3            -3.41     .       .       .     1_556 no 
 C6      O3      B1      C28          179.03     .       .       .       .   no 
 B1      O3      C6      C6             1.99     .       .       .     1_556 no 
 B1      O3      C6      C3           179.49     .       .       .       .   no 
 C10     C       C2      B            178.45     .       .       .       .   no 
 C2      C       C10     C11           -0.08     .       .       .       .   no 
 C10     C       C2      C1            -0.10     .       .       .       .   no 
 C2      C       C10     C12         -179.97     .       .       .       .   no 
 C2      C1      C1#     C9           179.81     .       .       .       .   no 
 C1#     C1      C2      B           -178.40     .       .       .       .   no 
 C1#     C1      C2      C              0.19     .       .       .       .   no 
 C2      C1      C1#     C11           -0.09     .       .       .       .   no 
 C1      C1#     C11     C10           -0.09     .       .       .       .   no 
 C1      C1#     C9      C12         -177.36     .       .       .     1_554 no 
 C11     C1#     C9      C12            2.54     .       .       .     1_554 no 
 C9      C1#     C11     C11           -2.26     .       .       .     1_554 no 
 C1      C1#     C11     C11          177.65     .       .       .     1_554 no 
 C9      C1#     C11     C10          180.00     .       .       .       .   no 
 C1      C2      B       O             -2.31     .       .       .       .   no 
 C1      C2      B       O1           179.39     .       .       .       .   no 
 C       C2      B       O1             0.87     .       .       .       .   no 
 C       C2      B       O            179.16     .       .       .       .   no 
 O1      C3      C6      C6           179.14     .       .       .     1_556 no 
 C6      C3      C4      C4            -0.27     .       .       .     1_556 no 
 C4      C3      C6      O3          -176.99     .       .       .       .   no 
 C6      C3      C4      O           -179.68     .       .       .       .   no 
 C4      C3      C6      C6             0.27     .       .       .     1_556 no 
 O1      C3      C6      O3             1.88     .       .       .       .   no 
 O1      C3      C4      C4          -179.38     .       .       .     1_556 no 
 O1      C3      C4      O              1.21     .       .       .       .   no 
 C3      C4      C4      C3             0.00     .       .     1_556   1_556 no 
 O       C4      C4      C3           179.26     .       .     1_556   1_556 no 
 C3      C4      C4      O           -179.26     .       .     1_556   1_556 no 
 O       C4      C4      O              0.00     .       .     1_556   1_556 no 
 O3      C6      C6      O3             0.00     .       .     1_556   1_556 no 
 C3      C6      C6      C3             0.02     .       .     1_556   1_556 no 
 C3      C6      C6      O3          -177.85     .       .     1_556   1_556 no 
 O3      C6      C6      C3           177.85     .       .     1_556   1_556 no 
 C1#     C9      C12     C10           -2.68     .       .     1_554   1_554 no 
 C       C10     C11     C11         -177.50     .       .       .     1_554 no 
 C       C10     C11     C1#            0.18     .       .       .       .   no 
 C       C10     C12     C9           177.36     .       .       .     1_554 no 
 C12     C10     C11     C1#         -179.93     .       .       .       .   no 
 C12     C10     C11     C11            2.39     .       .       .     1_554 no 
 C11     C10     C12     C9            -2.53     .       .       .     1_554 no 
 C10     C11     C11     C1#           -2.30     .       .     1_554   1_554 no 
 C1#     C11     C11     C1#          180.00     .       .     1_554   1_554 no 
 C1#     C11     C11     C10            2.30     .       .     1_554   1_554 no 
 C10     C11     C11     C10          180.00     .       .     1_554   1_554 no 
 C44     C28     B1      O3            -3.38   1_556     .       .       .   no 
 C44     C28     C44     C45            4.08   1_556     .       .       .   no 
 B1      C28     C44     C45         -179.85     .       .       .       .   no 
 C44     C28     B1      O3          -179.33     .       .       .       .   no 
 C44     C28     B1      O3             3.38     .       .       .     1_556 no 
 C28     C44     C45     C49          178.05     .       .       .       .   no 
 C28     C44     C45     C46            0.31     .       .       .       .   no 
 C49     C45     C46     C46            1.93     .       .       .     2_555 no 
 C44     C45     C46     C46          179.74     .       .       .     2_555 no 
 C44     C45     C46     C45           -4.91     .       .       .     1_556 no 
 C46     C45     C49     C49            3.70     .       .       .     2_555 no 
 C49     C45     C46     C45          177.28     .       .       .     1_556 no 
 C44     C45     C49     C49         -174.02     .       .       .     2_555 no 
 C45     C49     C49     C45           -6.52     .       .     2_555   2_555 no 

loop_
_geom_contact_atom_site_label_1     
_geom_contact_atom_site_label_2     
_geom_contact_distance              
_geom_contact_site_symmetry_1       
_geom_contact_site_symmetry_2       
_geom_contact_publ_flag             
 O       O1           2.3402                     .       .                   no 
 O       C4           2.5894                     .     4_555                 no 
 O1      O            2.3402                     .       .                   no 
 O3      C44          3.0031                     .     4_555                 no 
 O3      O3           2.3088                     .     4_555                 no 
 O3      C6           2.3007                     .     4_555                 no 
 O       H2           2.6100                     .       .                   no 
 O1      H            2.6100                     .       .                   no 
 O3      H15          2.6600                     .     4_555                 no 
 C1      C2           3.4153                     .     1_556                 no 
 C1#     C9           3.4113                     .     1_554                 no 
 C1#     C10          2.8750                     .     7_558                 no 
 C1#     C11          2.4683                     .     7_558                 no 
 C1#     C12          2.4737                     .     7_558                 no 
 C2      C1           3.4153                     .     1_554                 no 
 C3      C4           3.5221                     .     1_554                 no 
 C3      C6           3.5148                     .     1_556                 no 
 C3      C3           2.7910                     .     4_555                 no 
 C3      C4           2.4139                     .     4_555                 no 
 C3      C6           2.4221                     .     4_555                 no 
 C4      C3           3.5221                     .     1_556                 no 
 C4      O            2.5894                     .     4_555                 no 
 C4      C3           2.4139                     .     4_555                 no 
 C4      C6           2.7870                     .     4_555                 no 
 C6      C3           3.5148                     .     1_554                 no 
 C6      O3           2.3007                     .     4_555                 no 
 C6      C3           2.4221                     .     4_555                 no 
 C6      C4           2.7870                     .     4_555                 no 
 C9      C1#          3.4113                     .     1_556                 no 
 C9      C10          2.4394                     .     7_558                 no 
 C9      C11          2.8063                     .     7_558                 no 
 C10     C9           2.4394                     .     7_558                 no 
 C10     C11          3.4110                     .     1_554                 no 
 C10     C1#          2.8750                     .     7_558                 no 
 C10     C11          2.5029                     .     7_558                 no 
 C11     C9           2.8063                     .     7_558                 no 
 C11     C10          3.4110                     .     1_556                 no 
 C11     C1#          2.4683                     .     7_558                 no 
 C11     C10          2.5029                     .     7_558                 no 
 C11     C12          2.8664                     .     7_558                 no 
 C12     C1#          2.4737                     .     7_558                 no 
 C12     C11          2.8664                     .     7_558                 no 
 C28     C45          2.4755                     .     4_555                 no 
 C28     B1           3.4262                     .     1_554                 no 
 C28     O3           2.5437                     .     4_555                 no 
 C28     B1           3.4262                     .     4_554                 no 
 C44     O3           3.0031                     .     4_555                 no 
 C44     C45          3.4232                     .     1_556                 no 
 C44     C44          2.4453                     .     4_555                 no 
 C44     C45          2.8421                     .     4_555                 no 
 C45     C45          2.4999                     .     4_555                 no 
 C45     C46          2.4701                     .     3_555                 no 
 C45     C44          3.4232                     .     1_554                 no 
 C45     C44          2.8421                     .     4_555                 no 
 C45     C49          3.5903                     .     2_556                 no 
 C46     C49          2.4797                     .     4_555                 no 
 C46     C44          2.4368                     .     4_555                 no 
 C46     C46          3.4163                     .     2_556                 no 
 C46     C49          2.8388                     .     3_555                 no 
 C46     C45          2.4701                     .     3_555                 no 
 C46     C46          3.4163                     .     3_556                 no 
 C49     C49          3.3039                     .     2_556                 no 
 C49     C46          2.8388                     .     3_555                 no 
 C49     C45          3.5903                     .     2_556                 no 
 C9      H1           2.1400                     .     7_558                 no 
 C12     H1           2.1400                     .     7_558                 no 
 C28     H15          2.1900                     .     4_555                 no 
 B1      C28          3.4262                     .     1_556                 no 
 B1      C6           2.2389                     .     4_555                 no 
 B1      C28          3.4262                     .     4_556                 no 
 B1      C44          2.5441                     .     4_555                 no 
 B1      H15          2.7500                     .     4_555                 no 
 H       O1           2.6100                     .       .                   no 
 H       H1           2.4900                     .       .                   no 
 H1      H2           2.4900                     .       .                   no 
 H1      C12          2.1400                     .     7_558                 no 
 H1      H1           2.4600                     .     7_558                 no 
 H1      H            2.4900                     .       .                   no 
 H1      C9           2.1400                     .     7_558                 no 
 H1      H1           2.4600                     .     7_558                 no 
 H2      O            2.6100                     .       .                   no 
 H2      H1           2.4900                     .       .                   no 
 H15     H19          2.4600                     .       .                   no 
 H15     O3           2.6600                     .     4_555                 no 
 H19     H15          2.4600                     .       .                   no 

# Loop Mechanism for Extra Tables(s)

#loop_
#_publ_manuscript_incl_extra_item
#'_geom_extra_tableA_col_1'
#'_geom_extra_tableA_col_2'
#'_geom_extra_tableA_col_3'
#'_geom_extra_table_head_A'
#'_geom_table_footnote_A'
#'_geom_extra_tableB_col_1'
#'_geom_extra_tableB_col_2'
#'_geom_extra_tableB_col_3'
#'_geom_extra_table_head_B'
#'_geom_table_footnote_B'


#
#loop_
#_geom_extra_tableA_col_1
#_geom_extra_tableA_col_2
#_geom_extra_tableA_col_3
# ? ? ?


#
#loop_
#_geom_extra_tableB_col_1
#_geom_extra_tableB_col_2
#_geom_extra_tableB_col_3
# ? ? ?


#
#_geom_table_footnote_A
#;
# ?
#;


#
#_geom_table_footnote_B
#;
# ?
#;


#
#_geom_table_footnote_A
#;
# ?
#;


#
#_geom_table_footnote_B
#;
# ?
#;


#===END
