# Supplementary material for: On the reticular construction concept of covalent organic frameworks
Source: Beilstein J Nanotechnol. 2010 Nov 22;1:60–70. doi: 10.3762/bjnano.1.8 (PMC3045923; doi:10.3762/bjnano.1.8)
Supplement: File 2 — CIFs for selected structures. [file Beilstein_J_Nanotechnol-01-60-s002.zip › TPCOF_inc-z_1.cif]

# CIF-file generated for block_1   P 1               New: C2/m   

#==============================================================================
data_global
#==============================================================================

# 0. AUDIT DETAILS

_audit_creation_date                 'Jun 16 17:40:03 2010'
_audit_creation_method               'PLATON <TABLE ACC> option' 
_audit_update_record                
;
;

#===============================================================================

# 1. SUBMISSION DETAILS

_publ_contact_author_name           # Name of author for correspondence
;
;
_publ_contact_author_address        # address of author for correspondence
;
;

_publ_contact_author_email           ?
_publ_contact_author_fax             ?
_publ_contact_author_phone           ?

_publ_requested_journal              'Acta Crystallographica C' 
# Publication choise FI, CI or EI for Inorganic
#                    FM, CM or EM for Metal-organic
#                    FO, CO or EO for Organic
_publ_requested_category             ?
_publ_requested_coeditor_name        ?

_publ_contact_letter                # Include date of submission
;
Date of submission ?

Please consider this CIF submission for publication as a
Regular Structural Paper in Acta Crystallographica C. 
;

#===============================================================================

# 2. PROCESSING SUMMARY (JOURNAL OFFICE ONLY)

_journal_date_recd_electronic        ?

_journal_date_to_coeditor            ?
_journal_date_from_coeditor          ?
_journal_date_accepted               ?

_journal_date_printers_first         ?
_journal_date_printers_final         ?
_journal_date_proofs_out             ?
_journal_date_proofs_in              ?

_journal_coeditor_name               ?
_journal_coeditor_code               ?
_journal_coeditor_notes             
;
;

_journal_techeditor_code             ?
_journal_techeditor_notes           
;
;

_journal_coden_ASTM                  ?
_journal_name_full                   ?
_journal_year                        ?
_journal_volume                      ?
_journal_issue                       ?
_journal_page_first                  ?
_journal_page_last                   ?


_journal_suppl_publ_number           ?
_journal_suppl_publ_pages            ?


#===============================================================================

# 3. TITLE AND AUTHOR LIST

_publ_section_title                 
;
;
_publ_section_title_footnote        
;
;

# The loop structure below should contain the names and adresses of all
# authors, in the required order of publication. Repeat as necessary.


loop_
_publ_author_name                   
_publ_author_footnote               
_publ_author_address                
'?' # author name
;   # author related footnote
;
;   # Address of this author
;

#===============================================================================

# 4. TEXT

_publ_section_synopsis              
;
 ?
;
_publ_section_abstract              
;
 ?
;

# Insert blank lines between paragraphs

_publ_section_comment               
;
;
_publ_section_exptl_prep            
;
 ?
;
_publ_section_exptl_refinement      
;
 ?
;

# Insert blank lines between references

_publ_section_references            
;
 Allen, F.H. (2002).
   Acta Cryst. B58, 380-388.

 Altomare, A., Burla, M.C., Camalli, M., Cascarano, G.L., Giacovazzo, C.
   Guagliardi, A., Moliterni, A.G.G., Polidori, G. & Spagna, R.
   (1999) J. Appl. Cryst. 32, 115-119.

 Beurskens, P.T., Beurskens, G., de Gelder, R., Garc\'ia-Granda, S.,
 Gould, R.O., Israel, R. & Smits, J.M.M. (1999) The DIRDIF99 Program System,
   Technical Report of the Crystallography Laboratory,
   University of Nijmegen, The Netherlands.

 Boer, J.L. de & Duisenberg, A.J.M. (1984). Acta Cryst. A40, C-410.

 Boeyens, J.C.A. (1978). J.Cryst.Mol.Struct. 8, 317-320.

 Cremer, D. & Pople, J.A. (1975). J. Am. Chem. Soc. 97, 1354-1358.

 Duisenberg, A.J.M. (1992). J. Appl. Cryst. 25, 92-96.

 Duisenberg, A.J.M., Kroon-Batenburg, L.M.J. & Schreurs, A.M.M. (2003).
   J. Appl. Cryst. 36, 220-229.

 Enraf-Nonius (1989). CAD-4 Software. Version 5. Enraf-Nonius, Delft,
   The Netherlands.

 Flack, H.D. (1983). Acta Cryst. A39, 876-881.

 Hooft, R.W.W. (1998). Collect Software, Nonius B.V., Delft, The Netherlands.

 LePage, Y. (1987). J. Appl. Cryst. 20, 264-269.

 Mackay, A.L. (1984). Acta Cryst. A40, 165-166.

 Meulenaer, J. de & Tompa, H. (1965). Acta Cryst. 19, 1014-1018.

 North, A.C.T., Phillips, D.C. & Mathews, F.S. (1968).
  Acta Cryst. A24, 351-359.

 Otwinowski, Z. & Minor, W. (1997). Methods in Enzymology, Vol. 276,
   Macromolecular Crystallography, Part A, edited by C.W. Carter &
    R.M. Sweet, pp. 307-326. London: Academic Press.

 Sheldrick, G.M. (1986). SHELXS86. University of G\"ottingen, Germany.

 Sheldrick, G.M. (1993). SHELXL93. University of G\"ottingen, Germany.

 Sheldrick, G.M. (1997). SHELXS97. University of G\"ottingen, Germany.

 Sheldrick, G.M. (1997). SHELXL97. University of G\"ottingen, Germany.

 Sluis, P. van der & Spek, A.L. (1990). Acta Cryst. A46, 194-201.

 Spek, A.L. (1987). Acta Cryst. C43, 1233-1235.

 Spek, A.L. (1988). J. Appl. Cryst. 21, 578-579.

 Spek, A.L. (1994). Am. Crystallogr. Assoc.-Abstracts, 22, 66.

 Spek, A.L. (1997). HELENA, Program for Datareduction, Utrecht
   University, The Netherlands.

 Spek, A.L. (2003). J. Appl. Cryst. 36, 7-13.

 Wilson, A.J.C. (1992). Ed. International Tables for Crystallography,
   Volume C, Kluwer Academic Publishers, Dordrecht, The Netherlands.
;
_publ_section_acknowledgements      
;
;
_publ_section_figure_captions       
; View of the title compound with the atom numbering scheme.
Displacement ellipsoids for non-H atoms are drawn at the 50% probability level.
;

#===============================================================================

data_block_1                         

#===============================================================================

# 5. CHEMICAL DATA

_chemical_name_systematic           
;
;
_chemical_name_common                ?
_chemical_melting_point              ?
_chemical_formula_moiety            
'C40 H16 B3 O6, 2(C)'
# Ex: 'C12 H16 N2 O6, H2 O' and '(Cd 2+)3, (C6 N6 Cr 3-)2, 2(H2 O)' 
_chemical_formula_structural         ?
_chemical_formula_sum               
'6 B3 O6, 2(C)'
_chemical_formula_iupac              ?
_chemical_formula_weight                648.98
_chemical_compound_source           'see text'

loop_
_atom_type_symbol                   
_atom_type_description              
_atom_type_scat_dispersion_real     
_atom_type_scat_dispersion_imag     
_atom_type_scat_source              
 O   O    0.0106    0.0060
 'International Tables Vol C Tables 4.2.6.8 and 6.1.1.4'
 B   B    0.0013    0.0007
 'International Tables Vol C Tables 4.2.6.8 and 6.1.1.4'
 H   H    0.0000    0.0000
 'International Tables Vol C Tables 4.2.6.8 and 6.1.1.4'
 C   C    0.0033    0.0016
 'International Tables Vol C Tables 4.2.6.8 and 6.1.1.4'

#===============================================================================

# 6. CRYSTAL DATA

_symmetry_cell_setting                 Monoclinic
_symmetry_space_group_name_Hall      '-C 2y'
_symmetry_space_group_name_H-M       'C 2/m'
_symmetry_Int_Tables_number                 12

loop_
_symmetry_equiv_pos_site_id         
_symmetry_equiv_pos_as_xyz          
   1 x,y,z                         
   2 -x,y,-z                       
   3 -x,-y,-z                      
   4 x,-y,z                        
   5 1/2+x,1/2+y,z                 
   6 1/2-x,1/2+y,-z                
   7 1/2-x,1/2-y,-z                
   8 1/2+x,1/2-y,z                 

_cell_length_a                            60.21040
_cell_length_b                            37.49340
_cell_length_c                             3.69140
_cell_angle_alpha                               90
_cell_angle_beta                           92.1790
_cell_angle_gamma                               90
_cell_volume                              8327.283
_cell_formula_units_Z                    4
_cell_measurement_temperature        ?
_cell_measurement_reflns_used        ?
_cell_measurement_theta_min          ?
_cell_measurement_theta_max          ?
_cell_special_details               
;
;

_exptl_crystal_description          ' ?'
_exptl_crystal_colour               ' ?'

_exptl_crystal_size_max              ?
_exptl_crystal_size_mid              ?
_exptl_crystal_size_min              ?
_exptl_crystal_size_rad              ?
_exptl_crystal_density_meas          ?
_exptl_crystal_density_diffrn            0.518
_exptl_crystal_density_method       'Not Measured'
_exptl_crystal_F_000                      1324
_exptl_absorpt_coefficient_mu            0.034
_exptl_crystal_density_meas_temp     ?

# Permitted for _exptl_absorpt_correction_type :
# analytical     'analytical from crystal shape'
#                Example: de Meulenaer&Tompa: ABST
# cylinder       'cylindrical'
# gaussian       'Gaussian from crystal shape'
#                Example: PLATON/ABSG
# integration    'integration from crystal shape'
# multi-scan     'symmetry-related measurements'
#                Example: SADABS, MULABS
# none           'no absorption corr. applied'
# numerical      'numerical from crystal shape'
# psi-scan       'psi-scan corrections'
#                Example: PLATON/ABSP
# refdelf        'refined from delta-F'
#                Example: SHELXA, 
# sphere         'spherical'
#                Example: PLATON/ABSS
_exptl_absorpt_correction_type      ' ?'
# Example: '(North et al., 1968)'
_exptl_absorpt_process_details       ?
_exptl_absorpt_correction_T_min      ?
_exptl_absorpt_correction_T_max      ?

#===============================================================================

# 7. EXPERIMENTAL DATA

_exptl_special_details              
;
;
_diffrn_ambient_temperature          ?
_diffrn_radiation_wavelength           0.71073
_diffrn_radiation_probe              'x-ray'
_diffrn_radiation_type               'MoK\a'
_diffrn_radiation_source             ?
_diffrn_radiation_monochromator      ?

_diffrn_measurement_device_type      ?
_diffrn_measurement_method           ?
_diffrn_detector_area_resol_mean     ?

# number of measured reflections (redundant set)
_diffrn_reflns_number                ?
_diffrn_reflns_av_R_equivalents      ?
_diffrn_reflns_av_sigmaI/netI        ?
_diffrn_reflns_limit_h_min           ?
_diffrn_reflns_limit_h_max           ?
_diffrn_reflns_limit_k_min           ?
_diffrn_reflns_limit_k_max           ?
_diffrn_reflns_limit_l_min           ?
_diffrn_reflns_limit_l_max           ?
_diffrn_reflns_theta_min             ?
_diffrn_reflns_theta_max             ?
_diffrn_reflns_theta_full            ?
_diffrn_measured_fraction_theta_max  ?
_diffrn_measured_fraction_theta_full ?
_diffrn_reflns_reduction_process    
;
;

# number of unique reflections
_reflns_number_total                 ?
# number of observed reflections (> n sig(I))
_reflns_number_gt                    ?
_reflns_threshold_expression          ?

_computing_data_collection           ?
_computing_cell_refinement           ?
_computing_data_reduction            ?
_computing_structure_solution        ?
_computing_structure_refinement      ?
_computing_molecular_graphics        ?
_computing_publication_material      'PLATON (Spek, 2003)' 

#===============================================================================

# 8. REFINEMENT DATA

_refine_special_details              ?
_refine_ls_structure_factor_coef      ?
_refine_ls_matrix_type                ?
_refine_ls_weighting_scheme          ' ?'
_refine_ls_weighting_details        
 ?                                                                                                                      
_atom_sites_solution_primary        ' ?'
_atom_sites_solution_secondary      ' ?'
_atom_sites_solution_hydrogens      ' ?'


# Permitted for _refine_ls_hydrogen_treatment :
# refall  - refined all H parameters
# refxyz  - refined H coordinates only
# refU    - refined H U only
# noref   - no refinement of H parameters
# constr  - H parameters constrained
# mixed   - some constrained, some independent
# undef   - H-atom parameters not defined
_refine_ls_hydrogen_treatment       ' ?'

_refine_ls_extinction_method         ' ?'
_refine_ls_extinction_coef            ?                   
_refine_ls_extinction_expression    
 ?                                                                                                                      
_refine_ls_abs_structure_details     ?
_refine_ls_abs_structure_Flack      .
_refine_ls_number_reflns             ?
_refine_ls_number_parameters         ?
_refine_ls_number_restraints                 0
_refine_ls_number_constraints        ?
_refine_ls_R_factor_all              ?
_refine_ls_R_factor_gt               ?
_refine_ls_wR_factor_ref             ?
_refine_ls_wR_factor_gt              ?
_refine_ls_goodness_of_fit_ref       ?
_refine_ls_restrained_S_all          ?
_refine_ls_shift/su_max              ?
_refine_ls_shift/su_mean             ?
_refine_diff_density_max             ?
_refine_diff_density_min             ?
_refine_diff_density_rms             ?

#===============================================================================

# 9. ATOMIC COORDINATES AND DISPLACEMENT PARAMETERS

loop_
_atom_site_label                    
_atom_site_type_symbol              
_atom_site_thermal_displace_type    
_atom_site_fract_x                  
_atom_site_fract_y                  
_atom_site_fract_z                  
_atom_site_occupancy                
_atom_site_U_iso_or_equiv           
_atom_site_calc_flag                
_atom_site_refinement_flags         
O O Uiso 0.08969 0.46887 0.96950 1.000 0.0500 . .                               
O1 O Uiso 0.22056 0.39973 0.17080 1.000 0.0500 . .                              
O2 O Uiso 0.18941 0.36864 0.36338 1.000 0.0500 . .                              
C C Uiso 0.21231 0.29914 0.23358 1.000 0.0500 . .                               
C1 C Uiso 0.24422 0.33140 0.03611 1.000 0.0500 . .                              
C1# C Uiso 0.25546 0.29947 -0.02915 1.000 0.0500 . .                            
C2 C Uiso 0.22262 0.33197 0.16719 1.000 0.0500 . .                              
C3 C Uiso 0.18547 0.48064 0.37500 1.000 0.0500 . .                              
C4 C Uiso 0.20437 0.46183 0.26231 1.000 0.0500 . .                              
C6 C Uiso 0.20385 0.42496 0.27481 1.000 0.0500 . .                              
C7 C Uiso 0.16655 0.46171 0.49086 1.000 0.0500 . .                              
C8 C Uiso 0.14723 0.48114 0.61000 1.000 0.0500 . .                              
C12 C Uiso 0.12849 0.46211 0.72674 1.000 0.0500 . .                             
C13 C Uiso 0.16651 0.42383 0.49365 1.000 0.0500 . .                             
C14 C Uiso 0.11055 0.48150 0.83874 1.000 0.0500 . .                             
C18 C Uiso 0.18533 0.40646 0.38927 1.000 0.0500 . .                             
C19 C Uiso 0.27759 0.29871 -0.16400 1.000 0.0500 . .                            
C21 C Uiso 0.22284 0.26646 0.17279 1.000 0.0500 . .                             
C22 C Uiso 0.24471 0.26648 0.03921 1.000 0.0500 . .                             
C23 C Uiso 0.21232 0.23276 0.24013 1.000 0.0500 . .                             
C24 C Uiso 0.01098 0.50000 1.43615 1.000 0.0500 . .                             
C25 C Uiso 0.02225 0.53284 1.38011 1.000 0.0500 . .                             
C26 C Uiso 0.04386 0.53208 1.25156 1.000 0.0500 . .                             
C27 C Uiso 0.05490 0.50000 1.17915 1.000 0.0500 . .                             
B B Uiso 0.07795 0.50000 1.04140 1.000 0.0500 . .                               
B1 B Uiso 0.21085 0.36644 0.23036 1.000 0.0500 . .                              
C20 C Uiso 0.01068 0.43434 0.44368 1.000 0.0500 . .                             
H H Uiso 0.19535 0.29904 0.33684 1.000 0.0600 . .                               
H1 H Uiso 0.28594 0.32421 -0.21666 1.000 0.0600 . .                             
H1 H Uiso 0.05232 0.55763 1.19993 1.000 0.0600 . .                              
H5 H Uiso 0.19543 0.23264 0.34372 1.000 0.0600 . .                              
H10 H Uiso 0.25259 0.35689 -0.01744 1.000 0.0600 . .                            
H11 H Uiso 0.21894 0.47688 0.17365 1.000 0.0600 . .                             
H13 H Uiso 0.15170 0.40951 0.58445 1.000 0.0600 . .                             
H14 H Uiso 0.12875 0.43253 0.72445 1.000 0.0600 . .                             

#===============================================================================

# 10. MOLECULAR GEOMETRY

_geom_special_details               
;
 Bond distances, angles etc. have been calculated using the
 rounded fractional coordinates. All su's are estimated
 from the variances of the (full) variance-covariance matrix.
 The cell esds are taken into account in the estimation of
 distances, angles and torsion angles
;

loop_
_geom_bond_atom_site_label_1        
_geom_bond_atom_site_label_2        
_geom_bond_distance                 
_geom_bond_site_symmetry_1          
_geom_bond_site_symmetry_2          
_geom_bond_publ_flag                
 O       C14          1.4425                     .       .                   yes
 O       B            1.3952                     .       .                   yes
 O1      C6           1.4436                     .       .                   yes
 O1      B1           1.3992                     .       .                   yes
 O2      C18          1.4429                     .       .                   yes
 O2      B1           1.4009                     .       .                   yes
 C       C2           1.4043                     .       .                   no 
 C       C21          1.4016                     .       .                   no 
 C1      C1#          1.4006                     .       .                   no 
 C1      C2           1.4049                     .       .                   no 
 C1#     C19          1.4403                     .       .                   no 
 C1#     C22          1.4230                     .       .                   no 
 C2      B1           1.4965                     .       .                   yes
 C3      C4           1.4147                     .       .                   no 
 C3      C7           1.4218                     .       .                   no 
 C3      C3           1.4517                     .     4_565                 no 
 C4      C6           1.3835                     .       .                   no 
 C6      C18          1.3924                     .       .                   no 
 C7      C8           1.4547                     .       .                   no 
 C7      C13          1.4203                     .       .                   no 
 C8      C12          1.4160                     .       .                   no 
 C8      C8           1.4142                     .     4_565                 no 
 C12     C14          1.3785                     .       .                   no 
 C13     C18          1.3747                     .       .                   no 
 C14     C14          1.3873                     .     4_565                 no 
 C21     C22          1.4235                     .       .                   no 
 C21     C23          1.4393                     .       .                   no 
 C24     C25          1.4248                     .       .                   no 
 C24     C25          1.4248                     .     4_565                 no 
 C25     C26          1.4021                     .       .                   no 
 C26     C27          1.4048                     .       .                   no 
 C27     B            1.4961                     .       .                   yes
 C       H            1.1000                     .       .                   no 
 C1      H10          1.1000                     .       .                   no 
 C4      H11          1.1000                     .       .                   no 
 C12     H14          1.1100                     .       .                   no 
 C13     H13          1.1000                     .       .                   no 
 C19     H1           1.1000                     .       .                   no 
 C23     H5           1.1000                     .       .                   no 
 C26     H1           1.1000                     .       .                   no 

loop_
_geom_angle_atom_site_label_1       
_geom_angle_atom_site_label_2       
_geom_angle_atom_site_label_3       
_geom_angle                         
_geom_angle_site_symmetry_1         
_geom_angle_site_symmetry_2         
_geom_angle_site_symmetry_3         
_geom_angle_publ_flag               
 C14     O       B            104.06             .       .       .           yes
 C6      O1      B1           104.07             .       .       .           yes
 C18     O2      B1           104.04             .       .       .           yes
 C2      C       C21          122.19             .       .       .           no 
 C1#     C1      C2           122.14             .       .       .           no 
 C1      C1#     C19          122.40             .       .       .           no 
 C1      C1#     C22          119.11             .       .       .           no 
 C19     C1#     C22          118.50             .       .       .           no 
 C       C2      C1           117.90             .       .       .           no 
 C       C2      B1           120.98             .       .       .           yes
 C1      C2      B1           121.12             .       .       .           yes
 C4      C3      C7           120.15             .       .       .           no 
 C3      C3      C4           119.90           4_565     .       .           no 
 C3      C3      C7           119.95           4_565     .       .           no 
 C3      C4      C6           117.96             .       .       .           no 
 O1      C6      C4           128.98             .       .       .           yes
 O1      C6      C18          109.18             .       .       .           yes
 C4      C6      C18          121.82             .       .       .           no 
 C3      C7      C8           120.00             .       .       .           no 
 C3      C7      C13          120.20             .       .       .           no 
 C8      C7      C13          119.80             .       .       .           no 
 C7      C8      C12          119.69             .       .       .           no 
 C7      C8      C8           120.05             .       .     4_565         no 
 C8      C8      C12          120.26           4_565     .       .           no 
 C8      C12     C14          117.91             .       .       .           no 
 C7      C13     C18          118.04             .       .       .           no 
 O       C14     C12          129.01             .       .       .           yes
 O       C14     C14          109.16             .       .     4_565         yes
 C12     C14     C14          121.83             .       .     4_565         no 
 O2      C18     C6           109.22             .       .       .           yes
 O2      C18     C13          128.93             .       .       .           yes
 C6      C18     C13          121.82             .       .       .           no 
 C       C21     C22          119.01             .       .       .           no 
 C       C21     C23          122.35             .       .       .           no 
 C22     C21     C23          118.64             .       .       .           no 
 C1#     C22     C21          119.66             .       .       .           no 
 C25     C24     C25          119.58             .       .     4_565         no 
 C24     C25     C26          119.00             .       .       .           no 
 C25     C26     C27          122.26             .       .       .           no 
 C26     C27     B            121.09             .       .       .           yes
 C26     C27     C26          117.78             .       .     4_565         no 
 C26     C27     B            121.09           4_565     .       .           yes
 C21     C       H            119.00             .       .       .           no 
 C2      C       H            119.00             .       .       .           no 
 C1#     C1      H10          119.00             .       .       .           no 
 C2      C1      H10          119.00             .       .       .           no 
 C6      C4      H11          123.00             .       .       .           no 
 C3      C4      H11          119.00             .       .       .           no 
 C8      C12     H14          119.00             .       .       .           no 
 C14     C12     H14          123.00             .       .       .           no 
 C7      C13     H13          119.00             .       .       .           no 
 C18     C13     H13          123.00             .       .       .           no 
 C1#     C19     H1           119.00             .       .       .           no 
 C21     C23     H5           119.00             .       .       .           no 
 C25     C26     H1           119.00             .       .       .           no 
 C27     C26     H1           119.00             .       .       .           no 
 O       B       C27          123.22             .       .       .           yes
 O       B       O            113.55             .       .     4_565         yes
 O       B       C27          123.22           4_565     .       .           yes
 O2      B1      C2           123.62             .       .       .           yes
 O1      B1      O2           113.49             .       .       .           yes
 O1      B1      C2           122.87             .       .       .           yes

loop_
_geom_torsion_atom_site_label_1     
_geom_torsion_atom_site_label_2     
_geom_torsion_atom_site_label_3     
_geom_torsion_atom_site_label_4     
_geom_torsion                       
_geom_torsion_site_symmetry_1       
_geom_torsion_site_symmetry_2       
_geom_torsion_site_symmetry_3       
_geom_torsion_site_symmetry_4       
_geom_torsion_publ_flag             
 C14     O       B       O             -0.42     .       .       .     4_565 no 
 B       O       C14     C14            0.24     .       .       .     4_565 no 
 C14     O       B       C27          179.05     .       .       .       .   no 
 B       O       C14     C12         -179.84     .       .       .       .   no 
 B1      O1      C6      C18            0.00     .       .       .       .   no 
 C6      O1      B1      C2          -178.39     .       .       .       .   no 
 B1      O1      C6      C4          -178.19     .       .       .       .   no 
 C6      O1      B1      O2            -0.00     .       .       .       .   no 
 B1      O2      C18     C6            -0.03     .       .       .       .   no 
 C18     O2      B1      C2           178.38     .       .       .       .   no 
 C18     O2      B1      O1             0.03     .       .       .       .   no 
 B1      O2      C18     C13          177.70     .       .       .       .   no 
 C21     C       C2      C1            -0.10     .       .       .       .   no 
 C21     C       C2      B1           179.24     .       .       .       .   no 
 C2      C       C21     C23         -179.93     .       .       .       .   no 
 C2      C       C21     C22           -0.03     .       .       .       .   no 
 C2      C1      C1#     C19          179.91     .       .       .       .   no 
 C1#     C1      C2      C              0.11     .       .       .       .   no 
 C2      C1      C1#     C22           -0.00     .       .       .       .   no 
 C1#     C1      C2      B1          -179.23     .       .       .       .   no 
 C19     C1#     C22     C21          179.96     .       .       .       .   no 
 C1      C1#     C22     C21           -0.12     .       .       .       .   no 
 C1      C2      B1      O2          -179.45     .       .       .       .   no 
 C       C2      B1      O2             1.23     .       .       .       .   no 
 C1      C2      B1      O1            -1.24     .       .       .       .   no 
 C       C2      B1      O1           179.43     .       .       .       .   no 
 C4      C3      C7      C8           179.38     .       .       .       .   no 
 C7      C3      C4      C6            -1.02     .       .       .       .   no 
 C3      C3      C4      C6           178.49   4_565     .       .       .   no 
 C4      C3      C3      C7          -179.51     .       .     4_565   4_565 no 
 C7      C3      C3      C4           179.51     .       .     4_565   4_565 no 
 C4      C3      C3      C4             0.00     .       .     4_565   4_565 no 
 C3      C3      C7      C8            -0.13   4_565     .       .       .   no 
 C4      C3      C7      C13           -0.08     .       .       .       .   no 
 C3      C3      C7      C13         -179.60   4_565     .       .       .   no 
 C7      C3      C3      C7             0.00     .       .     4_565   4_565 no 
 C3      C4      C6      C18            0.87     .       .       .       .   no 
 C3      C4      C6      O1           178.86     .       .       .       .   no 
 O1      C6      C18     C13         -177.90     .       .       .       .   no 
 O1      C6      C18     O2             0.00     .       .       .       .   no 
 C4      C6      C18     O2           178.36     .       .       .       .   no 
 C4      C6      C18     C13            0.45     .       .       .       .   no 
 C3      C7      C8      C12         -179.68     .       .       .       .   no 
 C13     C7      C8      C12           -0.22     .       .       .       .   no 
 C3      C7      C8      C8             0.13     .       .       .     4_565 no 
 C3      C7      C13     C18            1.36     .       .       .       .   no 
 C8      C7      C13     C18         -178.11     .       .       .       .   no 
 C13     C7      C8      C8           179.60     .       .       .     4_565 no 
 C7      C8      C8      C12         -179.81     .       .     4_565   4_565 no 
 C12     C8      C8      C7           179.81     .       .     4_565   4_565 no 
 C12     C8      C8      C12            0.00     .       .     4_565   4_565 no 
 C7      C8      C8      C7             0.02     .       .     4_565   4_565 no 
 C8      C8      C12     C14           -0.04   4_565     .       .       .   no 
 C7      C8      C12     C14          179.77     .       .       .       .   no 
 C8      C12     C14     O           -179.87     .       .       .       .   no 
 C8      C12     C14     C14            0.04     .       .       .     4_565 no 
 C7      C13     C18     C6            -1.56     .       .       .       .   no 
 C7      C13     C18     O2          -179.02     .       .       .       .   no 
 C12     C14     C14     O           -179.92     .       .     4_565   4_565 no 
 O       C14     C14     O              0.03     .       .     4_565   4_565 no 
 C12     C14     C14     C12            0.00     .       .     4_565   4_565 no 
 O       C14     C14     C12          179.92     .       .     4_565   4_565 no 
 C23     C21     C22     C1#         -179.95     .       .       .       .   no 
 C       C21     C22     C1#            0.14     .       .       .       .   no 
 C25     C24     C25     C26            3.44   4_565     .       .       .   no 
 C24     C25     C26     C27           -0.62     .       .       .       .   no 
 C25     C26     C27     B            179.88     .       .       .       .   no 
 C25     C26     C27     C26           -2.15     .       .       .     4_565 no 
 C26     C27     B       O              1.34   4_565     .       .       .   no 
 C26     C27     B       O            179.24     .       .       .       .   no 
 C26     C27     B       O             -1.34     .       .       .     4_565 no 

loop_
_geom_contact_atom_site_label_1     
_geom_contact_atom_site_label_2     
_geom_contact_distance              
_geom_contact_site_symmetry_1       
_geom_contact_site_symmetry_2       
_geom_contact_publ_flag             
 O       O            2.3343                     .     4_565                 no 
 O1      O2           2.3416                     .       .                   no 
 O2      O1           2.3416                     .       .                   no 
 O       H1           2.6300                     .     4_565                 no 
 O1      H10          2.6200                     .       .                   no 
 O2      H            2.6400                     .       .                   no 
 C1      C2           3.4151                     .     1_554                 no 
 C1#     C19          3.4135                     .     1_556                 no 
 C1#     C21          2.8551                     .     7_555                 no 
 C1#     C22          2.4730                     .     7_555                 no 
 C1#     C23          2.4383                     .     7_555                 no 
 C2      C1           3.4151                     .     1_556                 no 
 C3      C4           3.4982                     .     1_556                 no 
 C3      C7           3.4886                     .     1_554                 no 
 C3      C8           3.5752                     .     1_554                 no 
 C4      C3           3.4982                     .     1_554                 no 
 C4      C7           3.5780                     .     1_554                 no 
 C6      C13          3.5887                     .     1_554                 no 
 C6      C18          3.4832                     .     1_554                 no 
 C7      C3           3.4886                     .     1_556                 no 
 C7      C12          3.5660                     .     1_554                 no 
 C7      C4           3.5780                     .     1_556                 no 
 C7      C8           3.4884                     .     1_554                 no 
 C8      C3           3.5752                     .     1_556                 no 
 C8      C14          3.5363                     .     1_554                 no 
 C8      C7           3.4884                     .     1_556                 no 
 C8      C12          3.4833                     .     1_554                 no 
 C12     C14          3.4887                     .     1_554                 no 
 C12     C7           3.5660                     .     1_556                 no 
 C12     C8           3.4833                     .     1_556                 no 
 C13     C6           3.5887                     .     1_556                 no 
 C13     C18          3.5148                     .     1_556                 no 
 C14     C8           3.5363                     .     1_556                 no 
 C14     C12          3.4887                     .     1_556                 no 
 C18     C13          3.5148                     .     1_554                 no 
 C18     C6           3.4832                     .     1_556                 no 
 C19     C1#          3.4135                     .     1_554                 no 
 C19     C22          2.8348                     .     7_555                 no 
 C19     C21          2.4438                     .     7_555                 no 
 C20     C24          2.8288                     .     2_557                 no 
 C20     C20          3.4732                     .     2_555                 no 
 C20     C24          2.4620                     .     4_564                 no 
 C20     C24          2.8288                     .     3_567                 no 
 C20     C25          2.4427                     .     3_567                 no 
 C20     C26          2.4874                     .     4_564                 no 
 C20     C24          2.4620                     .     1_554                 no 
 C21     C1#          2.8551                     .     7_555                 no 
 C21     C22          2.4640                     .     7_555                 no 
 C21     C19          2.4438                     .     7_555                 no 
 C21     C22          3.4122                     .     1_556                 no 
 C22     C21          3.4122                     .     1_554                 no 
 C22     C23          2.8215                     .     7_555                 no 
 C22     C21          2.4640                     .     7_555                 no 
 C22     C1#          2.4730                     .     7_555                 no 
 C22     C19          2.8348                     .     7_555                 no 
 C23     C22          2.8215                     .     7_555                 no 
 C23     C1#          2.4383                     .     7_555                 no 
 C24     C24          3.4341                     .     2_557                 no 
 C24     C20          2.8288                     .     2_557                 no 
 C24     C20          2.4620                     .     4_566                 no 
 C24     C20          2.8288                     .     3_567                 no 
 C24     C24          3.4341                     .     3_567                 no 
 C24     C20          2.4620                     .     1_556                 no 
 C24     C25          2.4663                     .     3_568                 no 
 C24     C25          2.4663                     .     2_558                 no 
 C25     C24          2.4663                     .     3_568                 no 
 C25     C20          2.4427                     .     3_567                 no 
 C25     C26          3.4240                     .     1_556                 no 
 C25     C25          2.8536                     .     2_558                 no 
 C25     C24          2.4663                     .     2_558                 no 
 C26     C25          3.4240                     .     1_554                 no 
 C26     C20          2.4874                     .     4_566                 no 
 C27     B            3.4236                     .     4_566                 no 
 C27     B            3.4236                     .     1_556                 no 
 C4      H11          2.4900                     .     4_565                 no 
 C12     H13          2.4800                     .       .                   no 
 C13     H14          2.4800                     .       .                   no 
 C19     H5           2.1300                     .     7_555                 no 
 C20     H1           2.7100                     .     4_564                 no 
 C23     H1           2.1400                     .     7_555                 no 
 B       C27          3.4236                     .     1_554                 no 
 B       C27          3.4236                     .     4_564                 no 
 H       H5           2.4900                     .       .                   no 
 H       O2           2.6400                     .       .                   no 
 H1      H10          2.4900                     .       .                   no 
 H1      C23          2.1400                     .     7_555                 no 
 H1      H5           2.4600                     .     7_555                 no 
 H1      O            2.6300                     .     4_565                 no 
 H1      C20          2.7100                     .     4_566                 no 
 H5      H            2.4900                     .       .                   no 
 H5      C19          2.1300                     .     7_555                 no 
 H5      H1           2.4600                     .     7_555                 no 
 H10     H1           2.4900                     .       .                   no 
 H10     O1           2.6200                     .       .                   no 
 H11     H11          1.7300                     .     4_565                 no 
 H11     C4           2.4900                     .     4_565                 no 
 H13     C12          2.4800                     .       .                   no 
 H13     H14          1.7300                     .       .                   no 
 H14     C13          2.4800                     .       .                   no 
 H14     H13          1.7300                     .       .                   no 

# Loop Mechanism for Extra Tables(s)

#loop_
#_publ_manuscript_incl_extra_item
#'_geom_extra_tableA_col_1'
#'_geom_extra_tableA_col_2'
#'_geom_extra_tableA_col_3'
#'_geom_extra_table_head_A'
#'_geom_table_footnote_A'
#'_geom_extra_tableB_col_1'
#'_geom_extra_tableB_col_2'
#'_geom_extra_tableB_col_3'
#'_geom_extra_table_head_B'
#'_geom_table_footnote_B'


#
#loop_
#_geom_extra_tableA_col_1
#_geom_extra_tableA_col_2
#_geom_extra_tableA_col_3
# ? ? ?


#
#loop_
#_geom_extra_tableB_col_1
#_geom_extra_tableB_col_2
#_geom_extra_tableB_col_3
# ? ? ?


#
#_geom_table_footnote_A
#;
# ?
#;


#
#_geom_table_footnote_B
#;
# ?
#;


#
#_geom_table_footnote_A
#;
# ?
#;


#
#_geom_table_footnote_B
#;
# ?
#;


#===END
